# Supplementary material for: Impact of the metal core on the electrochemiluminescence of a pair of atomically precise Au20 nanocluster isomers
Source: Commun Chem. 2023 May 31;6:105. doi: 10.1038/s42004-023-00907-4 (PMC10232509; doi:10.1038/s42004-023-00907-4)
Supplement: Supplementary file 3 — Supplementary Data 1 [file 42004_2023_907_MOESM3_ESM.cif]

data_1
_audit_creation_date               2021-01-18
_audit_creation_method
;
Olex2 1.2
(compiled 2018.05.29 svn.r3508 for OlexSys, GUI svn.r5506)
;
_shelx_SHELXL_version_number       '2018/3'
_audit_contact_author_address      ?
_audit_contact_author_email        ?
_audit_contact_author_name         ''
_audit_contact_author_phone        ?
_publ_contact_author_id_orcid      ?
_publ_section_references
;
Dolomanov, O.V., Bourhis, L.J., Gildea, R.J, Howard, J.A.K. & Puschmann, H.
 (2009), J. Appl. Cryst. 42, 339-341.

Sheldrick, G.M. (2015). Acta Cryst. A71, 3-8.

Sheldrick, G.M. (2015). Acta Cryst. C71, 3-8.
;
_chemical_name_common              ?
_chemical_name_systematic          ?
_chemical_formula_moiety           '4(C144 H224 Au20 S16)'
_chemical_formula_sum              'C H Au S'
_chemical_formula_weight           242.04
_chemical_melting_point            ?
loop_
  _atom_type_symbol
  _atom_type_description
  _atom_type_scat_dispersion_real
  _atom_type_scat_dispersion_imag
  _atom_type_scat_source
 'Au' 'Au' -4.4197 7.2980
 'International Tables Vol C Tables 4.2.6.8 and 6.1.1.4'
 'S' 'S' 0.3331 0.5567 'International Tables Vol C Tables 4.2.6.8 and 6.1.1.4'
 'C' 'C' 0.0181 0.0091 'International Tables Vol C Tables 4.2.6.8 and 6.1.1.4'
 'H' 'H' 0.0000 0.0000 'International Tables Vol C Tables 4.2.6.8 and 6.1.1.4'

_shelx_space_group_comment
;
The symmetry employed for this shelxl refinement is uniquely defined
by the following loop, which should always be used as a source of
symmetry information in preference to the above space-group names.
They are only intended as comments.
;
_space_group_crystal_system        'monoclinic'
_space_group_IT_number             15
_space_group_name_H-M_alt          'C 1 2/c 1'
_space_group_name_Hall             '-C 2yc'
loop_
  _space_group_symop_operation_xyz
 'x, y, z'
 '-x, y, -z+1/2'
 'x+1/2, y+1/2, z'
 '-x+1/2, y+1/2, -z+1/2'
 '-x, -y, -z'
 'x, -y, z-1/2'
 '-x+1/2, -y+1/2, -z'
 'x+1/2, -y+1/2, z-1/2'

_cell_length_a                     27.6893(15)
_cell_length_b                     17.8685(11)
_cell_length_c                     37.389(2)
_cell_angle_alpha                  90
_cell_angle_beta                   109.308(4)
_cell_angle_gamma                  90
_cell_volume                       17458.2(18)
_cell_formula_units_Z              1
_cell_measurement_reflns_used      4856
_cell_measurement_temperature      150
_cell_measurement_theta_max        60.60
_cell_measurement_theta_min        3.54
_shelx_estimated_absorpt_T_max     0.980
_shelx_estimated_absorpt_T_min     0.941
_exptl_absorpt_coefficient_mu      0.412
_exptl_absorpt_correction_T_max    0.95
_exptl_absorpt_correction_T_min    0.85
_exptl_absorpt_correction_type     multi-scan
_exptl_absorpt_process_details
;
STOE LANA, absorption correction by scaling of reflection intensities.
J. Koziskova, F. Hahn, J. Richter, J. Kozisek, "Comparison of different
absorption corrections on the model structure of tetrakis(\m~2~-acetato)-
diaqua-di-copper(II)", Acta Chimica Slovaca, vol. 9, no. 2, 2016, pp. 136 - 140.
;
_exptl_absorpt_special_details     ?
_exptl_crystal_colour              'dark red'
_exptl_crystal_colour_modifier     dark
_exptl_crystal_colour_primary      red
_exptl_crystal_density_diffrn      0.023
_exptl_crystal_density_meas        ?
_exptl_crystal_density_method      ?
_exptl_crystal_description         block
_exptl_crystal_F_000               102
_exptl_crystal_preparation         ?
_exptl_crystal_size_max            0.15
_exptl_crystal_size_mid            0.1
_exptl_crystal_size_min            0.05
_exptl_transmission_factor_max     ?
_exptl_transmission_factor_min     ?
_diffrn_reflns_av_R_equivalents    0.0590
_diffrn_reflns_av_unetI/netI       0.0372
_diffrn_reflns_Laue_measured_fraction_full  0.989
_diffrn_reflns_Laue_measured_fraction_max  0.980
_diffrn_reflns_limit_h_max         22
_diffrn_reflns_limit_h_min         -33
_diffrn_reflns_limit_k_max         17
_diffrn_reflns_limit_k_min         -21
_diffrn_reflns_limit_l_max         45
_diffrn_reflns_limit_l_min         -39
_diffrn_reflns_number              77956
_diffrn_reflns_point_group_measured_fraction_full  0.989
_diffrn_reflns_point_group_measured_fraction_max  0.980
_diffrn_reflns_theta_full          67.686
_diffrn_reflns_theta_max           69.741
_diffrn_reflns_theta_min           3.529
_diffrn_ambient_temperature        150
_diffrn_detector_area_resol_mean   ?
_diffrn_measured_fraction_theta_full  0.989
_diffrn_measured_fraction_theta_max  0.980
_diffrn_measurement_device_type    STOE
_diffrn_measurement_method         ?
_diffrn_radiation_type             CuK\a
_diffrn_radiation_wavelength       1.54186
_diffrn_source                     ?
_diffrn_special_details            ?
_reflns_Friedel_coverage           0.000
_reflns_Friedel_fraction_full      .
_reflns_Friedel_fraction_max       .
_reflns_number_gt                  13072
_reflns_number_total               16123
_reflns_special_details
;
 Reflections were merged by SHELXL according to the crystal
 class for the calculation of statistics and refinement.
 
 Structure factors included contributions from the .fab file.
 
 _reflns_Friedel_fraction is defined as the number of unique
 Friedel pairs measured divided by the number that would be
 possible theoretically, ignoring centric projections and
 systematic absences.
;
_reflns_threshold_expression       'I > 2\s(I)'
_computing_cell_refinement         ?
_computing_data_collection         ?
_computing_data_reduction          ?
_computing_molecular_graphics      'Olex2 (Dolomanov et al., 2009)'
_computing_publication_material    'Olex2 (Dolomanov et al., 2009)'
_computing_structure_refinement    'ShelXL (Sheldrick, 2015)'
_computing_structure_solution      'ShelXT (Sheldrick, 2015)'
_refine_diff_density_max           4.625
_refine_diff_density_min           -2.342
_refine_diff_density_rms           0.389
_refine_ls_extinction_coef         .
_refine_ls_extinction_method       none
_refine_ls_goodness_of_fit_ref     1.053
_refine_ls_hydrogen_treatment      constr
_refine_ls_matrix_type             full
_refine_ls_number_parameters       822
_refine_ls_number_reflns           16123
_refine_ls_number_restraints       1852
_refine_ls_R_factor_all            0.1029
_refine_ls_R_factor_gt             0.0900
_refine_ls_restrained_S_all        1.007
_refine_ls_shift/su_max            0.001
_refine_ls_shift/su_mean           0.000
_refine_ls_structure_factor_coef   Fsqd
_refine_ls_weighting_details      
 'w=1/[\s^2^(Fo^2^)+(0.1426P)^2^+1157.7235P] where P=(Fo^2^+2Fc^2^)/3'
_refine_ls_weighting_scheme        calc
_refine_ls_wR_factor_gt            0.2467
_refine_ls_wR_factor_ref           0.2583
_refine_special_details            ?
_olex2_refinement_description
;
1. Fixed Uiso
 At 1.2 times of:
  All C(H) groups, All C(H,H) groups
2. Restrained distances
 C90-C91
 2.9 with sigma of 0.03
 C95-C97
 2.9 with sigma of 0.03
 C75-C47 = C47-C2AA = C70-C2AA = C70-C0AA = C46-C0AA = C75-C46
 1.45 with sigma of 0.03
 C97-C85 \\sim C97-C91 \\sim C91-C4AA \\sim C95-C4AA \\sim C95-C90 \\sim C90-C85
 with sigma of 0.02
 C75-C46 \\sim C75-C47 \\sim C47-C2AA \\sim C70-C2AA \\sim C70-C0AA \\sim
C46-C0AA
 with sigma of 0.02
 Au1A-S1_$1 \\sim Au1A-S3_$1
 with sigma of 0.02
3. Restrained planarity
 S1, C4AA, C62, C76, C85
 with sigma of 0.1
 S1, C62, C90, C91, C93
 with sigma of 0.1
 S1, C62, C92, C95, C97
 with sigma of 0.1
 C25, C72, C83, C84
 with sigma of 0.1
 C3AA, C33, C40, C78
 with sigma of 0.1
 S8, C38, C70, C75, C82
 with sigma of 0.1
 S8, C0AA, C38, C47, C77
 with sigma of 0.1
 C0AA, C2AA, C46, C47
 with sigma of 0.1
4. Uiso/Uaniso restraints and constraints
C0AA \\sim C1 \\sim C2 \\sim C2AA \\sim C3 \\sim C3AA \\sim C4 \\sim C4AA \\sim
C6 \\sim C7 \\sim C8 \\sim C10 \\sim C11 \\sim C13 \\sim C14 \\sim C15 \\sim
C17 \\sim C18 \\sim C19 \\sim C22 \\sim C23 \\sim C25 \\sim C27 \\sim C28 \\sim
C29 \\sim C31 \\sim C32 \\sim C33 \\sim C34 \\sim C35 \\sim C36 \\sim C37 \\sim
C38 \\sim C39 \\sim C40 \\sim C42 \\sim C43 \\sim C45 \\sim C46 \\sim C47 \\sim
C50 \\sim C51 \\sim C52 \\sim C55 \\sim C57 \\sim C59 \\sim C60 \\sim C62 \\sim
C65 \\sim C68 \\sim C70 \\sim C71 \\sim C72 \\sim C73 \\sim C75 \\sim C76 \\sim
C77 \\sim C78 \\sim C82 \\sim C83 \\sim C84 \\sim C85 \\sim C86 \\sim C87 \\sim
C89 \\sim C90 \\sim C91 \\sim C92 \\sim C93 \\sim C95 \\sim C96 \\sim C97:
within 3.8A with sigma of 0.01 and sigma for terminal atoms of 0.02
5. Others
 Fixed Sof: Au1(0.85) Au1A(0.15)
6.a Ternary CH refined with riding coordinates:
 C2(H2), C8(H8), C15(H15), C22(H22), C29(H29), C31(H31), C32(H32), C36(H36),
 C45(H45), C46(H46), C47(H47), C50(H50), C55(H55), C68(H68), C70(H70), C73(H73),
  C85(H85), C86(H86), C91(H91), C95(H95)
6.b Secondary CH2 refined with riding coordinates:
 C0AA(H0AA,H0AB), C1(H1A,H1B), C2AA(H2AA,H2AB), C3(H3A,H3B), C3AA(H3AA,H3AB),
 C4(H4A,H4B), C4AA(H4AA,H4AB), C13(H13A,H13B), C14(H14A,H14B), C17(H17A,H17B),
 C18(H18A,H18B), C19(H19A,H19B), C23(H23A,H23B), C25(H25A,H25B), C27(H27A,H27B),
  C28(H28A,H28B), C33(H33A,H33B), C34(H34A,H34B), C35(H35A,H35B), C37(H37A,
 H37B), C39(H39A,H39B), C40(H40A,H40B), C42(H42A,H42B), C43(H43A,H43B),
 C51(H51A,H51B), C52(H52A,H52B), C57(H57A,H57B), C59(H59A,H59B), C60(H60A,H60B),
  C65(H65A,H65B), C71(H71A,H71B), C72(H72A,H72B), C75(H75A,H75B), C76(H76A,
 H76B), C77(H77A,H77B), C78(H78A,H78B), C82(H82A,H82B), C83(H83A,H83B),
 C84(H84A,H84B), C87(H87A,H87B), C89(H89A,H89B), C90(H90A,H90B), C92(H92A,H92B),
  C93(H93A,H93B), C96(H96A,H96B), C97(H97A,H97B)
;
_atom_sites_solution_hydrogens     geom
_atom_sites_solution_primary       dual
_atom_sites_solution_secondary     ?
loop_
  _atom_site_label
  _atom_site_type_symbol
  _atom_site_fract_x
  _atom_site_fract_y
  _atom_site_fract_z
  _atom_site_U_iso_or_equiv
  _atom_site_adp_type
  _atom_site_occupancy
  _atom_site_site_symmetry_order
  _atom_site_calc_flag
  _atom_site_refinement_flags_posn
  _atom_site_refinement_flags_adp
  _atom_site_refinement_flags_occupancy
  _atom_site_disorder_assembly
  _atom_site_disorder_group
 Au1 Au 0.52932(6) 0.55167(7) 0.32918(3) 0.0633(3) Uani 0.85 1 d . . . A 1
 Au2 Au 0.500000 0.66786(10) 0.250000 0.0749(4) Uani 1 2 d S T P A .
 Au3 Au 0.500000 0.46740(7) 0.250000 0.0495(3) Uani 1 2 d S T P . .
 Au4 Au 0.53536(3) 0.34329(5) 0.31408(2) 0.0493(2) Uani 1 1 d . . . . .
 Au5 Au 0.500000 0.26249(7) 0.250000 0.0475(3) Uani 1 2 d S T P . .
 Au6 Au 0.57667(4) 0.35382(5) 0.21700(2) 0.0531(2) Uani 1 1 d . . . . .
 Au7 Au 0.60378(3) 0.26734(5) 0.28925(2) 0.0479(2) Uani 1 1 d . . . . .
 Au8 Au 0.53893(3) 0.18858(5) 0.31637(2) 0.0496(2) Uani 1 1 d . . . . .
 Au9 Au 0.500000 0.07052(7) 0.250000 0.0514(3) Uani 1 2 d S T P . .
 Au10 Au 0.57626(4) 0.17141(5) 0.21937(2) 0.0537(2) Uani 1 1 d . . . . .
 Au11 Au 0.62903(4) 0.06395(6) 0.35537(3) 0.0677(3) Uani 1 1 d . . . . .
 Au12 Au 0.70305(4) 0.16075(6) 0.32859(3) 0.0637(3) Uani 1 1 d . . . . .
 S1 S 0.5044(3) 0.6690(4) 0.3122(2) 0.086(2) Uani 1 1 d D . . . .
 S2 S 0.5862(2) 0.4557(3) 0.25671(14) 0.0542(12) Uani 1 1 d . . . . .
 S3 S 0.5588(3) 0.4363(3) 0.35908(17) 0.0666(15) Uani 1 1 d D . . . .
 S4 S 0.5731(2) 0.2591(3) 0.17407(16) 0.0593(13) Uani 1 1 d . . . . .
 S5 S 0.6938(2) 0.2803(4) 0.30602(15) 0.0602(13) Uani 1 1 d . . . . .
 S6 S 0.5872(2) 0.0724(3) 0.26110(15) 0.0589(13) Uani 1 1 d . . . . .
 S7 S 0.7095(3) 0.0416(4) 0.35238(18) 0.0722(16) Uani 1 1 d . . . . .
 S8 S 0.5500(3) 0.0886(4) 0.35901(18) 0.0744(17) Uani 1 1 d . . . . .
 C0AA C 0.5514(17) 0.231(3) 0.4554(11) 0.181(8) Uani 1 1 d D U . . .
 H0AA H 0.528660 0.264075 0.435803 0.218 Uiso 1 1 calc R . . . .
 H0AB H 0.555525 0.255321 0.480051 0.218 Uiso 1 1 calc R . . . .
 C1 C 0.6869(11) 0.3235(18) 0.3761(8) 0.083(3) Uani 1 1 d . U . . .
 H1A H 0.691038 0.271199 0.385396 0.100 Uiso 1 1 calc R . . . .
 H1B H 0.650169 0.332351 0.362267 0.100 Uiso 1 1 calc R . . . .
 C2 C 0.6079(14) 0.5301(18) 0.2297(11) 0.103(5) Uani 1 1 d . U . . .
 H2 H 0.579530 0.548670 0.207125 0.124 Uiso 1 1 calc R . . . .
 C2AA C 0.5547(15) 0.110(3) 0.4821(10) 0.181(8) Uani 1 1 d D U . . .
 H2AA H 0.557695 0.125466 0.508244 0.217 Uiso 1 1 calc R . . . .
 H2AB H 0.539723 0.059475 0.477679 0.217 Uiso 1 1 calc R . . . .
 C3 C 0.7107(11) 0.4222(17) 0.3367(8) 0.085(3) Uani 1 1 d . U . . .
 H3A H 0.729012 0.430910 0.318387 0.102 Uiso 1 1 calc R . . . .
 H3B H 0.674087 0.434043 0.324108 0.102 Uiso 1 1 calc R . . . .
 C3AA C 0.5368(16) 0.458(3) 0.4615(10) 0.144(7) Uani 1 1 d . U . . .
 H3AA H 0.538531 0.404125 0.468143 0.173 Uiso 1 1 calc R . . . .
 H3AB H 0.558046 0.487019 0.483676 0.173 Uiso 1 1 calc R . . . .
 C4 C 0.6799(12) 0.259(2) 0.2040(9) 0.096(4) Uani 1 1 d . U . . .
 H4A H 0.677664 0.306673 0.216720 0.116 Uiso 1 1 calc R . . . .
 H4B H 0.678461 0.217420 0.221141 0.116 Uiso 1 1 calc R . . . .
 C4AA C 0.5856(18) 0.8716(19) 0.3863(9) 0.130(5) Uani 1 1 d D U . . .
 H4AA H 0.551635 0.890868 0.385116 0.156 Uiso 1 1 calc R . . . .
 H4AB H 0.612261 0.906385 0.401635 0.156 Uiso 1 1 calc R . . . .
 C6 C 0.7171(11) 0.3355(18) 0.3504(8) 0.083(3) Uani 1 1 d . U . . .
 C7 C 0.6356(13) 0.253(2) 0.1679(9) 0.096(4) Uani 1 1 d . U . . .
 C8 C 0.7068(11) 0.3806(18) 0.4115(8) 0.085(3) Uani 1 1 d . U . . .
 H8 H 0.686850 0.372865 0.429133 0.102 Uiso 1 1 calc R . . . .
 C10 C 0.6044(16) -0.003(2) 0.2359(11) 0.108(4) Uani 1 1 d . U . . .
 C11 C 0.7509(12) 0.0460(18) 0.4018(8) 0.084(3) Uani 1 1 d . U . . .
 C13 C 0.8095(11) 0.0508(19) 0.4011(8) 0.085(3) Uani 1 1 d . U . . .
 H13A H 0.816982 0.007700 0.387133 0.102 Uiso 1 1 calc R . . . .
 H13B H 0.814654 0.097543 0.388613 0.102 Uiso 1 1 calc R . . . .
 C14 C 0.7415(12) 0.1153(18) 0.4241(8) 0.085(3) Uani 1 1 d . U . . .
 H14A H 0.745771 0.161810 0.411082 0.102 Uiso 1 1 calc R . . . .
 H14B H 0.705984 0.114039 0.424659 0.102 Uiso 1 1 calc R . . . .
 C15 C 0.5265(16) 0.425(3) 0.3936(9) 0.140(7) Uani 1 1 d . U . . .
 H15 H 0.526868 0.371467 0.401179 0.168 Uiso 1 1 calc R . . . .
 C17 C 0.5646(15) -0.023(2) 0.1965(10) 0.108(4) Uani 1 1 d . U . . .
 H17A H 0.530999 -0.033263 0.199373 0.129 Uiso 1 1 calc R . . . .
 H17B H 0.560388 0.020631 0.179136 0.129 Uiso 1 1 calc R . . . .
 C18 C 0.8364(12) 0.1167(18) 0.4631(8) 0.085(3) Uani 1 1 d . U . . .
 H18A H 0.841692 0.162829 0.450166 0.103 Uiso 1 1 calc R . . . .
 H18B H 0.861370 0.116375 0.489065 0.103 Uiso 1 1 calc R . . . .
 C19 C 0.6916(14) 0.6196(19) 0.2268(12) 0.107(5) Uani 1 1 d . U . . .
 H19A H 0.708365 0.659314 0.216691 0.128 Uiso 1 1 calc R . . . .
 H19B H 0.717508 0.596730 0.249082 0.128 Uiso 1 1 calc R . . . .
 C22 C 0.7792(11) 0.1151(19) 0.4647(8) 0.085(3) Uani 1 1 d . U . . .
 H22 H 0.773003 0.158831 0.479312 0.102 Uiso 1 1 calc R . . . .
 C23 C 0.7608(11) 0.3600(19) 0.4306(8) 0.086(3) Uani 1 1 d . U . . .
 H23A H 0.762981 0.306835 0.438399 0.103 Uiso 1 1 calc R . . . .
 H23B H 0.775245 0.390909 0.453619 0.103 Uiso 1 1 calc R . . . .
 C25 C 0.6521(13) 0.4981(18) 0.2192(11) 0.105(5) Uani 1 1 d . U . . .
 H25A H 0.640805 0.454425 0.202174 0.127 Uiso 1 1 calc R . . . .
 H25B H 0.680162 0.482285 0.242147 0.127 Uiso 1 1 calc R . . . .
 C27 C 0.6202(16) -0.0686(19) 0.2609(10) 0.108(4) Uani 1 1 d . U . . .
 H27A H 0.590293 -0.088651 0.266718 0.130 Uiso 1 1 calc R . . . .
 H27B H 0.646284 -0.053386 0.285068 0.130 Uiso 1 1 calc R . . . .
 C28 C 0.7711(11) 0.3230(18) 0.3698(8) 0.085(3) Uani 1 1 d . U . . .
 H28A H 0.790322 0.333907 0.352246 0.101 Uiso 1 1 calc R . . . .
 H28B H 0.776778 0.269681 0.377255 0.101 Uiso 1 1 calc R . . . .
 C29 C 0.8439(12) 0.0495(18) 0.4418(8) 0.084(3) Uani 1 1 d . U . . .
 H29 H 0.880035 0.050912 0.441802 0.101 Uiso 1 1 calc R . . . .
 C31 C 0.7800(12) -0.0221(19) 0.4637(8) 0.086(3) Uani 1 1 d . U . . .
 H31 H 0.775594 -0.068288 0.477404 0.103 Uiso 1 1 calc R . . . .
 C32 C 0.7291(13) 0.256(2) 0.1962(10) 0.097(4) Uani 1 1 d . U . . .
 H32 H 0.758745 0.255944 0.220325 0.116 Uiso 1 1 calc R . . . .
 C33 C 0.4762(16) 0.453(3) 0.3816(10) 0.142(7) Uani 1 1 d . U . . .
 H33A H 0.455746 0.428685 0.357675 0.171 Uiso 1 1 calc R . . . .
 H33B H 0.476593 0.507779 0.376963 0.171 Uiso 1 1 calc R . . . .
 C34 C 0.7284(13) 0.184(2) 0.1739(9) 0.097(4) Uani 1 1 d . U . . .
 H34A H 0.761805 0.179079 0.169857 0.117 Uiso 1 1 calc R . . . .
 H34B H 0.725164 0.141017 0.189743 0.117 Uiso 1 1 calc R . . . .
 C35 C 0.7438(12) -0.0280(18) 0.4226(8) 0.086(3) Uani 1 1 d . U . . .
 H35A H 0.707944 -0.032912 0.421979 0.103 Uiso 1 1 calc R . . . .
 H35B H 0.752600 -0.072340 0.410110 0.103 Uiso 1 1 calc R . . . .
 C36 C 0.6881(13) 0.321(2) 0.1346(9) 0.097(4) Uani 1 1 d . U . . .
 H36 H 0.690190 0.364432 0.118285 0.117 Uiso 1 1 calc R . . . .
 C37 C 0.7014(11) 0.4600(18) 0.3979(8) 0.084(3) Uani 1 1 d . U . . .
 H37A H 0.713667 0.494283 0.419822 0.101 Uiso 1 1 calc R . . . .
 H37B H 0.664966 0.471211 0.384239 0.101 Uiso 1 1 calc R . . . .
 C38 C 0.5617(7) 0.1262(12) 0.4073(11) 0.179(8) Uani 1 1 d . U . . .
 C39 C 0.5984(16) -0.154(2) 0.2057(10) 0.110(4) Uani 1 1 d . U . . .
 H39A H 0.610366 -0.194830 0.192916 0.132 Uiso 1 1 calc R . . . .
 H39B H 0.569072 -0.172783 0.212743 0.132 Uiso 1 1 calc R . . . .
 C40 C 0.5523(16) 0.472(3) 0.4269(10) 0.144(7) Uani 1 1 d . U . . .
 H40A H 0.545392 0.525129 0.419549 0.173 Uiso 1 1 calc R . . . .
 H40B H 0.589629 0.464010 0.433972 0.173 Uiso 1 1 calc R . . . .
 C42 C 0.7750(12) 0.0392(18) 0.4849(8) 0.086(3) Uani 1 1 d . U . . .
 H42A H 0.802099 0.037421 0.510059 0.103 Uiso 1 1 calc R . . . .
 H42B H 0.741468 0.036923 0.488988 0.103 Uiso 1 1 calc R . . . .
 C43 C 0.593(2) 0.203(4) 0.4101(12) 0.179(8) Uani 1 1 d . U . . .
 H43A H 0.626284 0.193367 0.406477 0.215 Uiso 1 1 calc R . . . .
 H43B H 0.573325 0.238691 0.390431 0.215 Uiso 1 1 calc R . . . .
 C45 C 0.7329(11) 0.4721(19) 0.3713(8) 0.086(3) Uani 1 1 d . U . . .
 H45 H 0.730566 0.525682 0.363196 0.103 Uiso 1 1 calc R . . . .
 C46 C 0.6017(16) 0.236(3) 0.4505(10) 0.180(8) Uani 1 1 d D U . . .
 H46 H 0.616454 0.287674 0.454126 0.216 Uiso 1 1 calc R . . . .
 C47 C 0.6057(16) 0.109(3) 0.4783(10) 0.179(8) Uani 1 1 d D U . . .
 H47 H 0.628704 0.074717 0.497588 0.215 Uiso 1 1 calc R . . . .
 C50 C 0.7915(11) 0.3717(18) 0.4047(8) 0.085(3) Uani 1 1 d . U . . .
 H50 H 0.828191 0.359260 0.418353 0.102 Uiso 1 1 calc R . . . .
 C51 C 0.8377(12) -0.0226(19) 0.4617(8) 0.087(3) Uani 1 1 d . U . . .
 H51A H 0.863108 -0.024622 0.487532 0.104 Uiso 1 1 calc R . . . .
 H51B H 0.842770 -0.066665 0.447290 0.104 Uiso 1 1 calc R . . . .
 C52 C 0.6381(13) 0.321(2) 0.1417(10) 0.097(4) Uani 1 1 d . U . . .
 H52A H 0.609697 0.316578 0.117315 0.117 Uiso 1 1 calc R . . . .
 H52B H 0.633916 0.368022 0.154022 0.117 Uiso 1 1 calc R . . . .
 C55 C 0.6870(13) 0.177(2) 0.1361(9) 0.098(4) Uani 1 1 d . U . . .
 H55 H 0.689613 0.128550 0.123613 0.117 Uiso 1 1 calc R . . . .
 C57 C 0.7866(11) 0.4534(18) 0.3934(9) 0.086(3) Uani 1 1 d . U . . .
 H57A H 0.798168 0.484939 0.416446 0.103 Uiso 1 1 calc R . . . .
 H57B H 0.808816 0.464086 0.378036 0.103 Uiso 1 1 calc R . . . .
 C59 C 0.6557(15) 0.023(2) 0.2293(11) 0.108(4) Uani 1 1 d . U . . .
 H59A H 0.649418 0.068787 0.213394 0.129 Uiso 1 1 calc R . . . .
 H59B H 0.682362 0.034434 0.253829 0.129 Uiso 1 1 calc R . . . .
 C60 C 0.7324(13) 0.321(2) 0.1711(9) 0.098(4) Uani 1 1 d . U . . .
 H60A H 0.732644 0.368579 0.184706 0.118 Uiso 1 1 calc R . . . .
 H60B H 0.764860 0.317797 0.165396 0.118 Uiso 1 1 calc R . . . .
 C62 C 0.5546(11) 0.7332(14) 0.3403(7) 0.129(5) Uani 1 1 d . U . . .
 C65 C 0.6375(13) 0.181(2) 0.1450(10) 0.097(4) Uani 1 1 d . U . . .
 H65A H 0.634367 0.136736 0.159674 0.117 Uiso 1 1 calc R . . . .
 H65B H 0.608156 0.181606 0.121000 0.117 Uiso 1 1 calc R . . . .
 C68 C 0.6423(16) -0.130(2) 0.2420(11) 0.109(4) Uani 1 1 d . U . . .
 H68 H 0.651634 -0.173514 0.259569 0.131 Uiso 1 1 calc R . . . .
 C70 C 0.5210(19) 0.163(2) 0.4550(11) 0.181(8) Uani 1 1 d D U . . .
 H70 H 0.489722 0.174371 0.461732 0.217 Uiso 1 1 calc R . . . .
 C71 C 0.6862(16) -0.109(2) 0.2327(11) 0.109(4) Uani 1 1 d . U . . .
 H71A H 0.696329 -0.149646 0.218894 0.131 Uiso 1 1 calc R . . . .
 H71B H 0.715191 -0.097952 0.256095 0.131 Uiso 1 1 calc R . . . .
 C72 C 0.6293(13) 0.5927(18) 0.2609(11) 0.106(5) Uani 1 1 d . U . . .
 H72A H 0.602030 0.612884 0.269832 0.128 Uiso 1 1 calc R . . . .
 H72B H 0.657618 0.573416 0.282806 0.128 Uiso 1 1 calc R . . . .
 C73 C 0.5819(16) -0.089(2) 0.1798(11) 0.109(4) Uani 1 1 d . U . . .
 H73 H 0.554787 -0.105103 0.155850 0.131 Uiso 1 1 calc R . . . .
 C75 C 0.631(2) 0.182(3) 0.4791(11) 0.181(8) Uani 1 1 d D U . . .
 H75A H 0.637809 0.204622 0.504514 0.217 Uiso 1 1 calc R . . . .
 H75B H 0.664376 0.173647 0.475512 0.217 Uiso 1 1 calc R . . . .
 C76 C 0.6069(17) 0.704(2) 0.3406(10) 0.130(5) Uani 1 1 d . U . . .
 H76A H 0.612203 0.652583 0.350597 0.156 Uiso 1 1 calc R . . . .
 H76B H 0.608082 0.703564 0.314399 0.156 Uiso 1 1 calc R . . . .
 C77 C 0.5904(18) 0.071(3) 0.4350(11) 0.179(8) Uani 1 1 d . U . . .
 H77A H 0.621763 0.055790 0.429696 0.215 Uiso 1 1 calc R . . . .
 H77B H 0.569172 0.025249 0.433603 0.215 Uiso 1 1 calc R . . . .
 C78 C 0.4514(16) 0.437(3) 0.4136(9) 0.143(7) Uani 1 1 d . U . . .
 H78A H 0.414996 0.452891 0.405111 0.171 Uiso 1 1 calc R . . . .
 H78B H 0.453665 0.383661 0.420330 0.171 Uiso 1 1 calc R . . . .
 C82 C 0.505(2) 0.126(3) 0.4109(12) 0.180(8) Uani 1 1 d . U . . .
 H82A H 0.491245 0.074699 0.409539 0.216 Uiso 1 1 calc R . . . .
 H82B H 0.481226 0.158053 0.391547 0.216 Uiso 1 1 calc R . . . .
 C83 C 0.6702(13) 0.5639(18) 0.1983(11) 0.107(5) Uani 1 1 d . U . . .
 H83A H 0.696273 0.545829 0.187548 0.129 Uiso 1 1 calc R . . . .
 H83B H 0.640908 0.584549 0.177600 0.129 Uiso 1 1 calc R . . . .
 C84 C 0.6486(13) 0.6528(19) 0.2384(11) 0.108(5) Uani 1 1 d . U . . .
 H84A H 0.620205 0.668417 0.215620 0.130 Uiso 1 1 calc R . . . .
 H84B H 0.661092 0.697464 0.254498 0.130 Uiso 1 1 calc R . . . .
 C85 C 0.6489(18) 0.755(2) 0.3651(9) 0.131(5) Uani 1 1 d D U . . .
 H85 H 0.683240 0.735376 0.366163 0.157 Uiso 1 1 calc R . . . .
 C86 C 0.6733(16) -0.042(2) 0.2091(10) 0.108(4) Uani 1 1 d . U . . .
 H86 H 0.704493 -0.025413 0.203321 0.130 Uiso 1 1 calc R . . . .
 C87 C 0.6312(15) -0.063(2) 0.1712(10) 0.109(4) Uani 1 1 d . U . . .
 H87A H 0.643560 -0.103231 0.158338 0.130 Uiso 1 1 calc R . . . .
 H87B H 0.622883 -0.018680 0.154153 0.130 Uiso 1 1 calc R . . . .
 C89 C 0.4836(16) 0.485(3) 0.4474(10) 0.143(7) Uani 1 1 d . U . . .
 H89A H 0.483162 0.538211 0.439393 0.171 Uiso 1 1 calc R . . . .
 H89B H 0.468525 0.482931 0.467993 0.171 Uiso 1 1 calc R . . . .
 C90 C 0.6450(13) 0.759(2) 0.4046(9) 0.131(5) Uani 1 1 d D U . . .
 H90A H 0.673497 0.789737 0.421005 0.157 Uiso 1 1 calc R . . . .
 H90B H 0.648091 0.708114 0.415630 0.157 Uiso 1 1 calc R . . . .
 C91 C 0.5889(13) 0.863(2) 0.3469(9) 0.130(5) Uani 1 1 d D U . . .
 H91 H 0.583788 0.913443 0.334251 0.156 Uiso 1 1 calc R . . . .
 C92 C 0.5535(15) 0.7415(18) 0.3785(12) 0.131(5) Uani 1 1 d . U . . .
 H92A H 0.557727 0.691580 0.390573 0.157 Uiso 1 1 calc R . . . .
 H92B H 0.519451 0.760813 0.377247 0.157 Uiso 1 1 calc R . . . .
 C93 C 0.5485(16) 0.811(2) 0.3241(12) 0.130(5) Uani 1 1 d . U . . .
 H93A H 0.549714 0.808396 0.297927 0.157 Uiso 1 1 calc R . . . .
 H93B H 0.514450 0.830291 0.322670 0.157 Uiso 1 1 calc R . . . .
 C95 C 0.5942(13) 0.7933(17) 0.4033(10) 0.131(5) Uani 1 1 d D U . . .
 H95 H 0.591798 0.794602 0.429398 0.157 Uiso 1 1 calc R . . . .
 C96 C 0.6876(14) 0.239(2) 0.1117(10) 0.099(4) Uani 1 1 d . U . . .
 H96A H 0.656941 0.236937 0.088684 0.119 Uiso 1 1 calc R . . . .
 H96B H 0.718284 0.235929 0.103849 0.119 Uiso 1 1 calc R . . . .
 C97 C 0.6391(14) 0.8301(18) 0.3464(10) 0.130(5) Uani 1 1 d D U . . .
 H97A H 0.638270 0.825371 0.319839 0.157 Uiso 1 1 calc R . . . .
 H97B H 0.667444 0.864337 0.359715 0.157 Uiso 1 1 calc R . . . .

loop_
  _atom_site_aniso_label
  _atom_site_aniso_U_11
  _atom_site_aniso_U_22
  _atom_site_aniso_U_33
  _atom_site_aniso_U_23
  _atom_site_aniso_U_13
  _atom_site_aniso_U_12
 Au1 0.0802(9) 0.0567(6) 0.0590(7) -0.0083(5) 0.0312(6) -0.0068(6)
 Au2 0.0770(10) 0.0767(10) 0.0739(10) 0.000 0.0290(8) 0.000
 Au3 0.0628(7) 0.0563(7) 0.0404(6) 0.000 0.0319(5) 0.000
 Au4 0.0628(5) 0.0569(5) 0.0383(4) -0.0018(3) 0.0304(4) 0.0024(4)
 Au5 0.0524(6) 0.0644(7) 0.0315(5) 0.000 0.0218(5) 0.000
 Au6 0.0617(5) 0.0620(5) 0.0475(5) -0.0027(4) 0.0338(4) -0.0028(4)
 Au7 0.0517(5) 0.0608(5) 0.0375(4) -0.0062(3) 0.0230(3) -0.0005(4)
 Au8 0.0582(5) 0.0583(5) 0.0380(4) 0.0031(3) 0.0238(4) 0.0020(4)
 Au9 0.0600(7) 0.0581(7) 0.0469(6) 0.000 0.0321(5) 0.000
 Au10 0.0602(5) 0.0646(5) 0.0477(5) -0.0111(4) 0.0330(4) -0.0064(4)
 Au11 0.0728(6) 0.0673(6) 0.0609(6) 0.0006(4) 0.0193(5) 0.0018(5)
 Au12 0.0638(6) 0.0791(7) 0.0521(5) -0.0109(4) 0.0244(4) 0.0051(5)
 S1 0.102(5) 0.074(4) 0.090(5) -0.004(4) 0.043(4) -0.007(4)
 S2 0.065(3) 0.062(3) 0.046(3) -0.002(2) 0.033(2) 0.000(2)
 S3 0.081(4) 0.060(3) 0.064(3) -0.016(3) 0.030(3) 0.004(3)
 S4 0.073(3) 0.069(3) 0.050(3) -0.007(2) 0.039(3) -0.004(3)
 S5 0.060(3) 0.081(4) 0.050(3) -0.006(2) 0.032(2) -0.003(3)
 S6 0.065(3) 0.074(3) 0.048(3) -0.006(2) 0.034(2) -0.001(3)
 S7 0.089(4) 0.062(3) 0.065(4) -0.013(3) 0.025(3) 0.006(3)
 S8 0.078(4) 0.085(4) 0.061(3) 0.019(3) 0.024(3) -0.011(3)
 C0AA 0.216(17) 0.26(2) 0.087(9) 0.066(11) 0.081(11) 0.075(15)
 C1 0.074(6) 0.097(7) 0.076(7) -0.029(6) 0.022(5) -0.005(6)
 C2 0.126(12) 0.079(9) 0.146(13) 0.007(8) 0.103(11) -0.017(8)
 C2AA 0.215(17) 0.26(2) 0.086(9) 0.067(11) 0.082(11) 0.075(15)
 C3 0.076(6) 0.097(7) 0.079(7) -0.027(6) 0.021(5) -0.005(6)
 C3AA 0.137(13) 0.24(2) 0.065(9) -0.035(11) 0.049(9) 0.039(14)
 C4 0.098(7) 0.130(9) 0.087(7) -0.004(7) 0.067(6) -0.003(7)
 C4AA 0.163(12) 0.114(10) 0.131(11) -0.041(8) 0.073(10) -0.047(9)
 C6 0.075(6) 0.096(7) 0.077(7) -0.029(6) 0.022(5) -0.006(6)
 C7 0.099(7) 0.132(9) 0.086(7) -0.004(7) 0.070(6) -0.003(7)
 C8 0.077(6) 0.098(7) 0.078(7) -0.028(6) 0.021(5) -0.007(6)
 C10 0.141(10) 0.095(8) 0.102(8) -0.017(6) 0.059(8) 0.026(8)
 C11 0.091(7) 0.098(7) 0.065(6) -0.012(6) 0.029(6) 0.005(6)
 C13 0.091(7) 0.099(7) 0.066(6) -0.012(6) 0.028(6) 0.005(6)
 C14 0.092(7) 0.098(7) 0.065(6) -0.013(6) 0.028(6) 0.005(6)
 C15 0.134(13) 0.24(2) 0.062(9) -0.036(11) 0.051(9) 0.040(14)
 C17 0.141(10) 0.096(8) 0.102(8) -0.017(6) 0.060(8) 0.027(8)
 C18 0.091(7) 0.100(7) 0.067(6) -0.012(6) 0.028(6) 0.004(6)
 C19 0.129(12) 0.081(9) 0.149(13) 0.005(9) 0.099(11) -0.016(8)
 C22 0.092(7) 0.099(7) 0.066(6) -0.013(6) 0.027(6) 0.006(6)
 C23 0.077(6) 0.098(7) 0.079(7) -0.029(6) 0.020(5) -0.006(6)
 C25 0.128(12) 0.081(9) 0.148(13) 0.005(9) 0.101(11) -0.015(8)
 C27 0.141(10) 0.095(8) 0.102(8) -0.015(6) 0.059(8) 0.026(8)
 C28 0.075(6) 0.098(7) 0.078(7) -0.028(6) 0.022(5) -0.006(6)
 C29 0.091(7) 0.099(7) 0.066(6) -0.011(6) 0.029(6) 0.005(6)
 C31 0.093(7) 0.099(7) 0.067(6) -0.011(6) 0.027(6) 0.005(6)
 C32 0.098(7) 0.132(9) 0.088(7) -0.003(7) 0.068(6) -0.004(7)
 C33 0.135(13) 0.24(2) 0.064(9) -0.033(11) 0.050(9) 0.039(14)
 C34 0.099(7) 0.131(9) 0.088(7) -0.005(7) 0.066(6) -0.002(7)
 C35 0.092(7) 0.100(7) 0.066(6) -0.011(6) 0.027(6) 0.005(6)
 C36 0.100(7) 0.132(9) 0.088(7) -0.003(7) 0.068(6) -0.003(7)
 C37 0.076(6) 0.097(7) 0.077(7) -0.028(6) 0.022(5) -0.006(6)
 C38 0.214(17) 0.26(2) 0.084(9) 0.066(11) 0.084(11) 0.076(15)
 C39 0.143(10) 0.095(8) 0.104(8) -0.016(6) 0.057(8) 0.025(8)
 C40 0.137(13) 0.24(2) 0.065(9) -0.034(11) 0.047(9) 0.039(14)
 C42 0.093(7) 0.100(7) 0.066(6) -0.011(6) 0.028(6) 0.005(6)
 C43 0.215(17) 0.26(2) 0.084(9) 0.066(11) 0.083(11) 0.076(15)
 C45 0.078(6) 0.098(7) 0.079(7) -0.029(6) 0.021(5) -0.005(6)
 C46 0.215(17) 0.26(2) 0.085(9) 0.065(11) 0.083(11) 0.075(15)
 C47 0.214(17) 0.26(2) 0.085(9) 0.067(11) 0.083(11) 0.075(15)
 C50 0.075(6) 0.098(7) 0.079(7) -0.027(6) 0.020(5) -0.006(6)
 C51 0.093(7) 0.101(7) 0.067(6) -0.011(6) 0.027(6) 0.005(6)
 C52 0.100(7) 0.132(9) 0.088(7) -0.003(7) 0.067(6) -0.004(7)
 C55 0.100(7) 0.132(9) 0.088(7) -0.004(7) 0.067(6) -0.003(7)
 C57 0.076(6) 0.099(7) 0.080(7) -0.028(6) 0.021(5) -0.008(6)
 C59 0.140(10) 0.094(8) 0.103(8) -0.016(6) 0.060(8) 0.026(8)
 C60 0.100(7) 0.132(9) 0.089(7) -0.003(7) 0.066(6) -0.004(7)
 C62 0.162(12) 0.112(10) 0.130(11) -0.041(8) 0.073(10) -0.047(9)
 C65 0.100(7) 0.132(9) 0.088(7) -0.004(7) 0.067(6) -0.003(7)
 C68 0.142(10) 0.095(8) 0.103(8) -0.015(6) 0.058(8) 0.027(8)
 C70 0.216(17) 0.26(2) 0.086(9) 0.067(11) 0.082(11) 0.075(15)
 C71 0.141(10) 0.096(8) 0.104(8) -0.015(6) 0.058(8) 0.025(8)
 C72 0.130(12) 0.081(9) 0.149(13) 0.006(9) 0.100(11) -0.017(8)
 C73 0.141(10) 0.095(8) 0.103(8) -0.016(6) 0.058(8) 0.027(8)
 C75 0.215(17) 0.26(2) 0.086(9) 0.066(11) 0.081(11) 0.076(15)
 C76 0.163(12) 0.113(10) 0.131(11) -0.040(8) 0.072(10) -0.047(9)
 C77 0.214(17) 0.26(2) 0.085(9) 0.067(11) 0.083(11) 0.075(15)
 C78 0.136(13) 0.24(2) 0.063(9) -0.034(11) 0.049(9) 0.039(14)
 C82 0.215(17) 0.26(2) 0.086(9) 0.066(11) 0.082(11) 0.075(15)
 C83 0.129(12) 0.083(9) 0.150(13) 0.005(9) 0.101(11) -0.016(8)
 C84 0.131(12) 0.081(9) 0.150(13) 0.005(9) 0.098(11) -0.017(8)
 C85 0.164(12) 0.115(10) 0.132(11) -0.041(8) 0.072(10) -0.047(9)
 C86 0.140(10) 0.095(8) 0.103(8) -0.016(6) 0.060(8) 0.027(8)
 C87 0.141(10) 0.095(8) 0.103(8) -0.017(6) 0.059(8) 0.027(8)
 C89 0.135(13) 0.24(2) 0.065(9) -0.035(11) 0.049(9) 0.039(14)
 C90 0.164(12) 0.114(10) 0.131(11) -0.041(8) 0.071(10) -0.047(9)
 C91 0.163(12) 0.113(10) 0.131(11) -0.041(8) 0.073(10) -0.047(9)
 C92 0.164(12) 0.114(10) 0.131(11) -0.041(8) 0.072(10) -0.046(9)
 C93 0.163(12) 0.114(10) 0.132(11) -0.040(8) 0.072(10) -0.047(9)
 C95 0.164(12) 0.115(10) 0.131(11) -0.041(8) 0.073(10) -0.047(9)
 C96 0.101(7) 0.133(9) 0.089(7) -0.004(7) 0.065(6) -0.003(7)
 C97 0.163(12) 0.115(10) 0.131(11) -0.040(8) 0.072(10) -0.047(9)

_geom_special_details
;
 All esds (except the esd in the dihedral angle between two l.s. planes)
 are estimated using the full covariance matrix.  The cell esds are taken
 into account individually in the estimation of esds in distances, angles
 and torsion angles; correlations between esds in cell parameters are only
 used when they are defined by crystal symmetry.  An approximate (isotropic)
 treatment of cell esds is used for estimating esds involving l.s. planes.
;
loop_
  _geom_bond_atom_site_label_1
  _geom_bond_atom_site_label_2
  _geom_bond_distance
  _geom_bond_site_symmetry_2
  _geom_bond_publ_flag
 Au2 S1 2.289(8) 2_655 ?
 Au2 S1 2.289(8) . ?
 Au3 Au1 3.1782(13) . ?
 Au3 Au1 3.1781(13) 2_655 ?
 Au3 Au4 3.1726(12) 2_655 ?
 Au3 Au4 3.1727(12) . ?
 Au3 S2 2.324(5) 2_655 ?
 Au3 S2 2.325(5) . ?
 Au4 Au5 2.6895(11) . ?
 Au4 Au6 2.9367(13) 2_655 ?
 Au4 Au7 2.7304(11) . ?
 Au4 Au8 2.7666(13) . ?
 Au4 S3 2.300(6) . ?
 Au5 Au6 3.2286(10) 2_655 ?
 Au5 Au6 3.2287(10) . ?
 Au5 Au7 2.7621(9) . ?
 Au5 Au7 2.7622(9) 2_655 ?
 Au5 Au8 2.7008(10) . ?
 Au5 Au8 2.7007(10) 2_655 ?
 Au5 Au10 3.1652(11) . ?
 Au5 Au10 3.1653(11) 2_655 ?
 Au6 Au7 2.9847(12) . ?
 Au6 Au10 3.2607(13) . ?
 Au6 S2 2.308(5) . ?
 Au6 S4 2.312(5) . ?
 Au7 Au8 2.7269(12) . ?
 Au7 Au10 3.0049(11) . ?
 Au7 Au12 3.2671(14) . ?
 Au7 S5 2.373(6) . ?
 Au8 Au9 3.1624(12) . ?
 Au8 Au10 3.0390(13) 2_655 ?
 Au8 Au11 3.3022(14) . ?
 Au8 S8 2.347(6) . ?
 Au9 Au10 3.2589(11) . ?
 Au9 Au10 3.2590(11) 2_655 ?
 Au9 S6 2.311(6) 2_655 ?
 Au9 S6 2.311(6) . ?
 Au10 S4 2.288(6) . ?
 Au10 S6 2.312(6) . ?
 Au11 Au12 3.0907(16) . ?
 Au11 S7 2.303(7) . ?
 Au11 S8 2.281(7) . ?
 Au12 S5 2.281(7) . ?
 Au12 S7 2.292(7) . ?
 S1 Au1 2.233(8) . ?
 S1 C62 1.84(4) . ?
 S2 C2 1.89(3) . ?
 S3 Au1 2.358(6) . ?
 S3 C15 1.81(4) . ?
 S4 C7 1.82(3) . ?
 S5 C6 1.85(3) . ?
 S6 C10 1.79(3) . ?
 S7 C11 1.83(3) . ?
 S8 C38 1.85(4) . ?
 C0AA C46 1.468(16) . ?
 C0AA C70 1.476(16) . ?
 C1 C6 1.48(4) . ?
 C1 C8 1.62(4) . ?
 C2 C25 1.51(4) . ?
 C2 C72 1.58(5) . ?
 C2AA C47 1.465(16) . ?
 C2AA C70 1.469(16) . ?
 C3 C6 1.62(4) . ?
 C3 C45 1.52(4) . ?
 C3AA C40 1.51(5) . ?
 C3AA C89 1.48(5) . ?
 C4 C7 1.50(5) . ?
 C4 C32 1.49(4) . ?
 C4AA C91 1.511(19) . ?
 C4AA C95 1.521(19) . ?
 C6 C28 1.45(4) . ?
 C7 C52 1.57(5) . ?
 C7 C65 1.55(5) . ?
 C8 C23 1.48(4) . ?
 C8 C37 1.50(4) . ?
 C10 C17 1.56(5) . ?
 C10 C27 1.47(5) . ?
 C10 C59 1.59(5) . ?
 C11 C13 1.64(4) . ?
 C11 C14 1.56(4) . ?
 C11 C35 1.58(4) . ?
 C13 C29 1.51(4) . ?
 C14 C22 1.53(4) . ?
 C15 C33 1.41(5) . ?
 C15 C40 1.47(5) . ?
 C17 C73 1.50(4) . ?
 C18 C22 1.60(4) . ?
 C18 C29 1.49(4) . ?
 C19 C83 1.44(5) . ?
 C19 C84 1.51(4) . ?
 C22 C42 1.58(4) . ?
 C23 C50 1.50(4) . ?
 C25 C83 1.58(4) . ?
 C27 C68 1.53(4) . ?
 C28 C50 1.51(4) . ?
 C29 C51 1.52(4) . ?
 C31 C35 1.53(4) . ?
 C31 C42 1.39(4) . ?
 C31 C51 1.62(4) . ?
 C32 C34 1.53(5) . ?
 C32 C60 1.52(5) . ?
 C33 C78 1.59(5) . ?
 C34 C55 1.50(5) . ?
 C36 C52 1.50(4) . ?
 C36 C60 1.50(5) . ?
 C36 C96 1.69(5) . ?
 C37 C45 1.54(4) . ?
 C38 C43 1.61(7) . ?
 C38 C77 1.47(5) . ?
 C38 C82 1.61(5) . ?
 C39 C68 1.55(5) . ?
 C39 C73 1.48(5) . ?
 C43 C46 1.56(6) . ?
 C45 C57 1.48(4) . ?
 C46 C75 1.468(16) . ?
 C47 C75 1.478(16) . ?
 C47 C77 1.68(6) . ?
 C50 C57 1.51(4) . ?
 C55 C65 1.52(4) . ?
 C55 C96 1.44(5) . ?
 C59 C86 1.55(4) . ?
 C62 C76 1.54(5) . ?
 C62 C92 1.45(4) . ?
 C62 C93 1.50(5) . ?
 C68 C71 1.42(5) . ?
 C70 C82 1.69(6) . ?
 C71 C86 1.46(5) . ?
 C72 C84 1.56(4) . ?
 C73 C87 1.58(5) . ?
 C76 C85 1.51(5) . ?
 C78 C89 1.54(5) . ?
 C85 C90 1.518(19) . ?
 C85 C97 1.503(19) . ?
 C86 C87 1.55(5) . ?
 C90 C95 1.523(19) . ?
 C91 C93 1.50(5) . ?
 C91 C97 1.517(19) . ?
 C92 C95 1.51(5) . ?

loop_
  _geom_angle_atom_site_label_1
  _geom_angle_atom_site_label_2
  _geom_angle_atom_site_label_3
  _geom_angle
  _geom_angle_site_symmetry_1
  _geom_angle_site_symmetry_3
  _geom_angle_publ_flag
 S1 Au1 Au3 102.7(2) . . ?
 S1 Au1 S3 168.9(3) . . ?
 S3 Au1 Au3 88.24(14) . . ?
 S1 Au2 S1 179.0(4) 2_655 . ?
 Au1 Au3 Au1 123.44(6) 2_655 . ?
 Au4 Au3 Au1 73.00(3) . . ?
 Au4 Au3 Au1 162.67(4) 2_655 . ?
 Au4 Au3 Au1 73.01(3) 2_655 2_655 ?
 Au4 Au3 Au1 162.67(4) . 2_655 ?
 Au4 Au3 Au4 91.31(4) 2_655 . ?
 S2 Au3 Au1 94.60(13) . 2_655 ?
 S2 Au3 Au1 94.61(13) 2_655 . ?
 S2 Au3 Au1 90.29(13) 2_655 2_655 ?
 S2 Au3 Au1 90.29(13) . . ?
 S2 Au3 Au4 78.81(13) 2_655 2_655 ?
 S2 Au3 Au4 93.90(13) 2_655 . ?
 S2 Au3 Au4 78.82(13) . . ?
 S2 Au3 Au4 93.90(13) . 2_655 ?
 S2 Au3 S2 169.7(3) 2_655 . ?
 Au5 Au4 Au3 76.81(3) . . ?
 Au5 Au4 Au6 69.88(3) . 2_655 ?
 Au5 Au4 Au7 61.27(3) . . ?
 Au5 Au4 Au8 59.32(3) . . ?
 Au6 Au4 Au3 68.56(3) 2_655 . ?
 Au7 Au4 Au3 99.57(3) . . ?
 Au7 Au4 Au6 131.15(4) . 2_655 ?
 Au7 Au4 Au8 59.48(3) . . ?
 Au8 Au4 Au3 136.11(4) . . ?
 Au8 Au4 Au6 95.65(4) . 2_655 ?
 S3 Au4 Au3 89.38(16) . . ?
 S3 Au4 Au5 166.16(17) . . ?
 S3 Au4 Au6 104.37(16) . 2_655 ?
 S3 Au4 Au7 123.27(17) . . ?
 S3 Au4 Au8 134.51(17) . . ?
 Au4 Au5 Au4 115.06(6) 2_655 . ?
 Au4 Au5 Au6 58.66(3) . 2_655 ?
 Au4 Au5 Au6 88.70(3) 2_655 2_655 ?
 Au4 Au5 Au6 88.70(3) . . ?
 Au4 Au5 Au6 58.66(3) 2_655 . ?
 Au4 Au5 Au7 117.70(4) 2_655 . ?
 Au4 Au5 Au7 117.70(4) . 2_655 ?
 Au4 Au5 Au7 60.09(3) . . ?
 Au4 Au5 Au7 60.09(3) 2_655 2_655 ?
 Au4 Au5 Au8 176.53(5) . 2_655 ?
 Au4 Au5 Au8 61.76(3) . . ?
 Au4 Au5 Au8 176.54(5) 2_655 . ?
 Au4 Au5 Au8 61.76(3) 2_655 2_655 ?
 Au4 Au5 Au10 92.50(2) 2_655 . ?
 Au4 Au5 Au10 120.56(2) 2_655 2_655 ?
 Au4 Au5 Au10 120.56(2) . . ?
 Au4 Au5 Au10 92.50(2) . 2_655 ?
 Au6 Au5 Au6 119.27(5) 2_655 . ?
 Au7 Au5 Au6 118.75(3) . 2_655 ?
 Au7 Au5 Au6 118.75(3) 2_655 . ?
 Au7 Au5 Au6 59.15(3) . . ?
 Au7 Au5 Au6 59.15(3) 2_655 2_655 ?
 Au7 Au5 Au7 176.40(6) . 2_655 ?
 Au7 Au5 Au10 121.68(3) . 2_655 ?
 Au7 Au5 Au10 121.68(3) 2_655 . ?
 Au7 Au5 Au10 60.47(2) 2_655 2_655 ?
 Au7 Au5 Au10 60.47(2) . . ?
 Au8 Au5 Au6 90.53(2) . 2_655 ?
 Au8 Au5 Au6 119.02(3) 2_655 2_655 ?
 Au8 Au5 Au6 90.53(2) 2_655 . ?
 Au8 Au5 Au6 119.02(3) . . ?
 Au8 Au5 Au7 59.88(3) . . ?
 Au8 Au5 Au7 59.87(3) 2_655 2_655 ?
 Au8 Au5 Au7 122.18(3) 2_655 . ?
 Au8 Au5 Au7 122.18(3) . 2_655 ?
 Au8 Au5 Au8 121.46(6) 2_655 . ?
 Au8 Au5 Au10 61.81(3) . 2_655 ?
 Au8 Au5 Au10 88.26(3) 2_655 2_655 ?
 Au8 Au5 Au10 88.26(3) . . ?
 Au8 Au5 Au10 61.81(3) 2_655 . ?
 Au10 Au5 Au6 178.78(3) . 2_655 ?
 Au10 Au5 Au6 61.31(2) . . ?
 Au10 Au5 Au6 61.31(2) 2_655 2_655 ?
 Au10 Au5 Au6 178.78(3) 2_655 . ?
 Au10 Au5 Au10 118.12(5) . 2_655 ?
 Au4 Au6 Au5 51.46(2) 2_655 . ?
 Au4 Au6 Au7 103.98(3) 2_655 . ?
 Au4 Au6 Au10 86.22(3) 2_655 . ?
 Au5 Au6 Au10 58.38(3) . . ?
 Au7 Au6 Au5 52.61(2) . . ?
 Au7 Au6 Au10 57.31(3) . . ?
 S2 Au6 Au4 100.71(14) . 2_655 ?
 S2 Au6 Au5 95.87(13) . . ?
 S2 Au6 Au7 83.39(13) . . ?
 S2 Au6 Au10 140.48(13) . . ?
 S2 Au6 S4 173.40(19) . . ?
 S4 Au6 Au4 83.18(15) . 2_655 ?
 S4 Au6 Au5 90.73(14) . . ?
 S4 Au6 Au7 100.93(15) . . ?
 S4 Au6 Au10 44.56(14) . . ?
 Au4 Au7 Au5 58.63(3) . . ?
 Au4 Au7 Au6 93.17(3) . . ?
 Au4 Au7 Au10 125.05(4) . . ?
 Au4 Au7 Au12 135.38(4) . . ?
 Au5 Au7 Au6 68.24(3) . . ?
 Au5 Au7 Au10 66.42(3) . . ?
 Au5 Au7 Au12 142.52(5) . . ?
 Au6 Au7 Au10 65.97(3) . . ?
 Au6 Au7 Au12 129.17(4) . . ?
 Au8 Au7 Au4 60.92(3) . . ?
 Au8 Au7 Au5 58.94(3) . . ?
 Au8 Au7 Au6 127.17(4) . . ?
 Au8 Au7 Au10 91.15(3) . . ?
 Au8 Au7 Au12 95.23(4) . . ?
 Au10 Au7 Au12 89.57(3) . . ?
 S5 Au7 Au4 130.40(14) . . ?
 S5 Au7 Au5 163.97(14) . . ?
 S5 Au7 Au6 96.68(14) . . ?
 S5 Au7 Au8 135.71(15) . . ?
 S5 Au7 Au10 103.16(13) . . ?
 S5 Au7 Au12 44.26(16) . . ?
 Au4 Au8 Au9 130.01(4) . . ?
 Au4 Au8 Au10 93.77(4) . 2_655 ?
 Au4 Au8 Au11 134.55(4) . . ?
 Au5 Au8 Au4 58.92(3) . . ?
 Au5 Au8 Au7 61.18(3) . . ?
 Au5 Au8 Au9 71.11(3) . . ?
 Au5 Au8 Au10 66.63(3) . 2_655 ?
 Au5 Au8 Au11 138.53(4) . . ?
 Au7 Au8 Au4 59.60(3) . . ?
 Au7 Au8 Au9 98.52(3) . . ?
 Au7 Au8 Au10 127.81(4) . 2_655 ?
 Au7 Au8 Au11 91.03(4) . . ?
 Au9 Au8 Au11 84.74(3) . . ?
 Au10 Au8 Au9 63.37(2) 2_655 . ?
 Au10 Au8 Au11 130.99(4) 2_655 . ?
 S8 Au8 Au4 141.00(19) . . ?
 S8 Au8 Au5 156.83(18) . . ?
 S8 Au8 Au7 133.77(17) . . ?
 S8 Au8 Au9 87.66(18) . . ?
 S8 Au8 Au10 95.96(17) . 2_655 ?
 S8 Au8 Au11 43.68(18) . . ?
 Au8 Au9 Au8 96.31(5) . 2_655 ?
 Au8 Au9 Au10 56.47(3) . 2_655 ?
 Au8 Au9 Au10 56.47(3) 2_655 . ?
 Au8 Au9 Au10 79.30(3) . . ?
 Au8 Au9 Au10 79.30(3) 2_655 2_655 ?
 Au10 Au9 Au10 112.83(5) . 2_655 ?
 S6 Au9 Au8 101.32(15) 2_655 . ?
 S6 Au9 Au8 77.57(14) . . ?
 S6 Au9 Au8 101.32(15) . 2_655 ?
 S6 Au9 Au8 77.57(14) 2_655 2_655 ?
 S6 Au9 Au10 45.19(15) 2_655 2_655 ?
 S6 Au9 Au10 45.19(15) . . ?
 S6 Au9 Au10 133.55(14) . 2_655 ?
 S6 Au9 Au10 133.55(14) 2_655 . ?
 S6 Au9 S6 178.4(3) . 2_655 ?
 Au5 Au10 Au6 60.30(3) . . ?
 Au5 Au10 Au9 64.53(3) . . ?
 Au7 Au10 Au5 53.11(2) . . ?
 Au7 Au10 Au6 56.72(3) . . ?
 Au7 Au10 Au8 104.60(3) . 2_655 ?
 Au7 Au10 Au9 91.00(3) . . ?
 Au8 Au10 Au5 51.56(2) 2_655 . ?
 Au8 Au10 Au6 84.24(3) 2_655 . ?
 Au8 Au10 Au9 60.16(2) 2_655 . ?
 Au9 Au10 Au6 124.82(3) . . ?
 S4 Au10 Au5 92.80(14) . . ?
 S4 Au10 Au6 45.15(14) . . ?
 S4 Au10 Au7 100.93(14) . . ?
 S4 Au10 Au8 80.07(16) . 2_655 ?
 S4 Au10 Au9 140.21(16) . . ?
 S4 Au10 S6 171.23(19) . . ?
 S6 Au10 Au5 95.95(13) . . ?
 S6 Au10 Au6 141.51(14) . . ?
 S6 Au10 Au7 84.89(14) . . ?
 S6 Au10 Au8 104.97(14) . 2_655 ?
 S6 Au10 Au9 45.17(14) . . ?
 Au12 Au11 Au8 87.97(4) . . ?
 S7 Au11 Au8 134.23(18) . . ?
 S7 Au11 Au12 47.58(17) . . ?
 S8 Au11 Au8 45.28(16) . . ?
 S8 Au11 Au12 131.59(17) . . ?
 S8 Au11 S7 178.7(3) . . ?
 Au11 Au12 Au7 85.57(3) . . ?
 S5 Au12 Au7 46.56(14) . . ?
 S5 Au12 Au11 129.72(14) . . ?
 S5 Au12 S7 177.5(2) . . ?
 S7 Au12 Au7 131.49(19) . . ?
 S7 Au12 Au11 47.88(18) . . ?
 Au1 S1 Au2 100.8(3) . . ?
 C62 S1 Au1 108.6(5) . . ?
 C62 S1 Au2 111.3(4) . . ?
 Au6 S2 Au3 96.1(2) . . ?
 C2 S2 Au3 112.1(12) . . ?
 C2 S2 Au6 101.5(11) . . ?
 Au4 S3 Au1 108.4(3) . . ?
 C15 S3 Au1 105.1(17) . . ?
 C15 S3 Au4 110.9(16) . . ?
 Au10 S4 Au6 90.29(18) . . ?
 C7 S4 Au6 108.0(12) . . ?
 C7 S4 Au10 104.2(12) . . ?
 Au12 S5 Au7 89.2(2) . . ?
 C6 S5 Au7 108.2(9) . . ?
 C6 S5 Au12 101.8(11) . . ?
 Au9 S6 Au10 89.6(2) . . ?
 C10 S6 Au9 109.8(14) . . ?
 C10 S6 Au10 102.6(13) . . ?
 Au12 S7 Au11 84.5(2) . . ?
 C11 S7 Au11 103.7(10) . . ?
 C11 S7 Au12 107.1(11) . . ?
 Au11 S8 Au8 91.0(2) . . ?
 C38 S8 Au8 109.1(5) . . ?
 C38 S8 Au11 105.4(5) . . ?
 C46 C0AA C70 128(5) . . ?
 C6 C1 C8 109(2) . . ?
 C25 C2 S2 108(2) . . ?
 C25 C2 C72 109(3) . . ?
 C72 C2 S2 102(2) . . ?
 C47 C2AA C70 111(4) . . ?
 C45 C3 C6 109(3) . . ?
 C89 C3AA C40 100(3) . . ?
 C32 C4 C7 111(3) . . ?
 C91 C4AA C95 106(3) . . ?
 C1 C6 S5 114(2) . . ?
 C1 C6 C3 108(2) . . ?
 C3 C6 S5 105(2) . . ?
 C28 C6 S5 111(2) . . ?
 C28 C6 C1 111(3) . . ?
 C28 C6 C3 107(3) . . ?
 C4 C7 S4 114.2(19) . . ?
 C4 C7 C52 108(3) . . ?
 C4 C7 C65 113(3) . . ?
 C52 C7 S4 106(2) . . ?
 C65 C7 S4 109(2) . . ?
 C65 C7 C52 106(2) . . ?
 C23 C8 C1 105(2) . . ?
 C23 C8 C37 112(3) . . ?
 C37 C8 C1 111(3) . . ?
 C17 C10 S6 116(3) . . ?
 C17 C10 C59 108(3) . . ?
 C27 C10 S6 110(2) . . ?
 C27 C10 C17 113(3) . . ?
 C27 C10 C59 104(3) . . ?
 C59 C10 S6 106(2) . . ?
 C13 C11 S7 106.2(18) . . ?
 C14 C11 S7 115(2) . . ?
 C14 C11 C13 108(2) . . ?
 C14 C11 C35 109(2) . . ?
 C35 C11 S7 109(2) . . ?
 C35 C11 C13 110(3) . . ?
 C29 C13 C11 106(2) . . ?
 C22 C14 C11 110(3) . . ?
 C33 C15 S3 114(3) . . ?
 C33 C15 C40 103(3) . . ?
 C40 C15 S3 109(3) . . ?
 C73 C17 C10 110(3) . . ?
 C29 C18 C22 109(3) . . ?
 C83 C19 C84 108(3) . . ?
 C14 C22 C18 109(2) . . ?
 C14 C22 C42 110(3) . . ?
 C42 C22 C18 105(3) . . ?
 C8 C23 C50 111(3) . . ?
 C2 C25 C83 105(3) . . ?
 C10 C27 C68 111(3) . . ?
 C6 C28 C50 112(2) . . ?
 C13 C29 C51 112(3) . . ?
 C18 C29 C13 112(3) . . ?
 C18 C29 C51 111(2) . . ?
 C35 C31 C51 106(2) . . ?
 C42 C31 C35 118(3) . . ?
 C42 C31 C51 108(3) . . ?
 C4 C32 C34 107(3) . . ?
 C4 C32 C60 110(3) . . ?
 C60 C32 C34 108(3) . . ?
 C15 C33 C78 109(3) . . ?
 C55 C34 C32 117(3) . . ?
 C31 C35 C11 107(3) . . ?
 C52 C36 C60 111(3) . . ?
 C52 C36 C96 103(3) . . ?
 C60 C36 C96 109(3) . . ?
 C8 C37 C45 110(3) . . ?
 C43 C38 S8 107(2) . . ?
 C77 C38 S8 109(3) . . ?
 C77 C38 C43 112(3) . . ?
 C77 C38 C82 105(2) . . ?
 C82 C38 S8 103(2) . . ?
 C82 C38 C43 121(3) . . ?
 C73 C39 C68 110(3) . . ?
 C15 C40 C3AA 116(4) . . ?
 C31 C42 C22 112(3) . . ?
 C46 C43 C38 107(3) . . ?
 C3 C45 C37 108(2) . . ?
 C57 C45 C3 113(3) . . ?
 C57 C45 C37 107(3) . . ?
 C0AA C46 C43 104(4) . . ?
 C75 C46 C0AA 101(4) . . ?
 C75 C46 C43 109(4) . . ?
 C2AA C47 C75 117(5) . . ?
 C2AA C47 C77 99(3) . . ?
 C75 C47 C77 111(3) . . ?
 C23 C50 C28 110(3) . . ?
 C23 C50 C57 107(3) . . ?
 C57 C50 C28 110(3) . . ?
 C29 C51 C31 107(3) . . ?
 C36 C52 C7 110(3) . . ?
 C34 C55 C65 105(2) . . ?
 C96 C55 C34 112(3) . . ?
 C96 C55 C65 107(3) . . ?
 C45 C57 C50 111(3) . . ?
 C86 C59 C10 107(3) . . ?
 C36 C60 C32 111(3) . . ?
 C76 C62 S1 109(2) . . ?
 C92 C62 S1 112(2) . . ?
 C92 C62 C76 111(2) . . ?
 C92 C62 C93 106(2) . . ?
 C93 C62 S1 112(2) . . ?
 C93 C62 C76 107(2) . . ?
 C55 C65 C7 111(3) . . ?
 C27 C68 C39 107(3) . . ?
 C71 C68 C27 115(3) . . ?
 C71 C68 C39 110(3) . . ?
 C0AA C70 C82 107(3) . . ?
 C2AA C70 C0AA 107(4) . . ?
 C2AA C70 C82 109(3) . . ?
 C68 C71 C86 108(3) . . ?
 C84 C72 C2 102(3) . . ?
 C17 C73 C87 105(3) . . ?
 C39 C73 C17 115(3) . . ?
 C39 C73 C87 106(3) . . ?
 C46 C75 C47 115(5) . . ?
 C85 C76 C62 110(3) . . ?
 C38 C77 C47 108(4) . . ?
 C89 C78 C33 104(3) . . ?
 C38 C82 C70 98(4) . . ?
 C19 C83 C25 106(3) . . ?
 C19 C84 C72 109(3) . . ?
 C76 C85 C90 109(3) . . ?
 C97 C85 C76 106(3) . . ?
 C97 C85 C90 110(3) . . ?
 C59 C86 C87 111(3) . . ?
 C71 C86 C59 112(3) . . ?
 C71 C86 C87 109(3) . . ?
 C86 C87 C73 109(3) . . ?
 C3AA C89 C78 110(4) . . ?
 C85 C90 C95 111(3) . . ?
 C4AA C91 C97 114(3) . . ?
 C93 C91 C4AA 110(3) . . ?
 C93 C91 C97 105(3) . . ?
 C62 C92 C95 114(3) . . ?
 C91 C93 C62 113(4) . . ?
 C4AA C95 C90 113(3) . . ?
 C92 C95 C4AA 109(3) . . ?
 C92 C95 C90 105(3) . . ?
 C55 C96 C36 110(3) . . ?
 C85 C97 C91 112(3) . . ?

_shelx_res_file
;
TITL 1_a.res in C2/c
    1.res
    created by SHELXL-2018/3 at 16:40:33 on 18-Jan-2021
REM Old TITL
REM SHELXT solution in C2/c: R1 0.227, Rweak 0.008, Alpha 0.053
REM <I/s> 4.425 for 533 systematic absences, Orientation as input
REM Formula found by SHELXT: Au10 S8 C24
CELL 1.54186 27.6893 17.8685 37.3886 90 109.308 90
ZERR 1 0.0015 0.0011 0.002 0 0.004 0
LATT 7
SYMM -X,+Y,0.5-Z
SFAC Au S C H
UNIT 1 1 1 1
EQIV $1 1-X,+Y,0.5-Z
DFIX 2.9 0.03 C90 C91
DFIX 2.9 0.03 C95 C97
DFIX 1.45 0.03 C75 C47 C47 C2AA C70 C2AA C70 C0AA C46 C0AA C75 C46
SADI C97 C85 C97 C91 C91 C4AA C95 C4AA C95 C90 C90 C85
SADI C75 C46 C75 C47 C47 C2AA C70 C2AA C70 C0AA C46 C0AA
SADI Au1A S1_$1 Au1A S3_$1
FLAT S1 C4AA C62 C76 C85
FLAT S1 C62 C90 C91 C93
FLAT S1 C62 C92 C95 C97
FLAT C25 C72 C83 C84
FLAT C3AA C33 C40 C78
FLAT S8 C38 C70 C75 C82
FLAT S8 C0AA C38 C47 C77
FLAT C0AA C2AA C46 C47
SIMU 0.01 0.02 3.8 C0AA > C97

L.S. 5
PLAN  99
SIZE 0.1 0.05 0.15
TEMP -113.15
list 4
ABIN
fmap 2
ACTA
REM <olex2.extras>
REM <HklSrc "%.\\1_sq.hkl">
REM </olex2.extras>

WGHT    0.142600 1157.723511
FVAR       0.02378
AU2   1    0.500000    0.667864    0.250000    10.50000    0.07697    0.07672 =
         0.07390    0.00000    0.02901    0.00000
AU3   1    0.500000    0.467400    0.250000    10.50000    0.06281    0.05628 =
         0.04039    0.00000    0.03188    0.00000
AU4   1    0.535365    0.343295    0.314085    11.00000    0.06281    0.05686 =
         0.03832   -0.00182    0.03039    0.00241
AU5   1    0.500000    0.262486    0.250000    10.50000    0.05239    0.06443 =
         0.03149    0.00000    0.02177    0.00000
AU6   1    0.576666    0.353822    0.216997    11.00000    0.06168    0.06196 =
         0.04746   -0.00273    0.03382   -0.00276
AU7   1    0.603776    0.267343    0.289251    11.00000    0.05166    0.06080 =
         0.03748   -0.00618    0.02299   -0.00050
AU8   1    0.538931    0.188582    0.316367    11.00000    0.05823    0.05834 =
         0.03797    0.00309    0.02382    0.00203
AU9   1    0.500000    0.070517    0.250000    10.50000    0.06001    0.05812 =
         0.04689    0.00000    0.03206    0.00000
AU10  1    0.576263    0.171411    0.219369    11.00000    0.06018    0.06461 =
         0.04771   -0.01111    0.03302   -0.00640
AU11  1    0.629034    0.063949    0.355373    11.00000    0.07282    0.06726 =
         0.06091    0.00060    0.01934    0.00184
AU12  1    0.703054    0.160751    0.328593    11.00000    0.06378    0.07913 =
         0.05209   -0.01086    0.02444    0.00510
S1    2    0.504403    0.669035    0.312221    11.00000    0.10237    0.07401 =
         0.08951   -0.00418    0.04264   -0.00696
S2    2    0.586167    0.455682    0.256712    11.00000    0.06534    0.06229 =
         0.04572   -0.00239    0.03287    0.00016
S3    2    0.558755    0.436327    0.359076    11.00000    0.08089    0.05981 =
         0.06380   -0.01563    0.03030    0.00446
S4    2    0.573092    0.259120    0.174068    11.00000    0.07317    0.06891 =
         0.04999   -0.00670    0.03927   -0.00390
S5    2    0.693813    0.280336    0.306015    11.00000    0.06049    0.08083 =
         0.04956   -0.00637    0.03200   -0.00257
S6    2    0.587205    0.072353    0.261098    11.00000    0.06545    0.07373 =
         0.04847   -0.00610    0.03366   -0.00080
S7    2    0.709518    0.041563    0.352381    11.00000    0.08924    0.06198 =
         0.06493   -0.01310    0.02491    0.00552
S8    2    0.549968    0.088573    0.359014    11.00000    0.07801    0.08461 =
         0.06127    0.01936    0.02400   -0.01083
C0AA  3    0.551351    0.230904    0.455440    11.00000    0.21565    0.26430 =
         0.08714    0.06605    0.08124    0.07487
AFIX  23
H0AA  4    0.528660    0.264075    0.435803    11.00000   -1.20000
H0AB  4    0.555525    0.255321    0.480051    11.00000   -1.20000
AFIX   0
C1    3    0.686918    0.323479    0.376107    11.00000    0.07439    0.09729 =
         0.07630   -0.02906    0.02156   -0.00535
AFIX  23
H1A   4    0.691038    0.271199    0.385396    11.00000   -1.20000
H1B   4    0.650169    0.332351    0.362267    11.00000   -1.20000
AFIX   0
C2    3    0.607916    0.530078    0.229657    11.00000    0.12623    0.07940 =
         0.14639    0.00676    0.10263   -0.01711
AFIX  13
H2    4    0.579530    0.548670    0.207125    11.00000   -1.20000
AFIX   0
C2AA  3    0.554739    0.110316    0.482135    11.00000    0.21543    0.26420 =
         0.08643    0.06655    0.08171    0.07515
AFIX  23
H2AA  4    0.557695    0.125466    0.508244    11.00000   -1.20000
H2AB  4    0.539723    0.059475    0.477679    11.00000   -1.20000
AFIX   0
C3    3    0.710728    0.422208    0.336725    11.00000    0.07600    0.09723 =
         0.07887   -0.02732    0.02147   -0.00512
AFIX  23
H3A   4    0.729012    0.430910    0.318387    11.00000   -1.20000
H3B   4    0.674087    0.434043    0.324108    11.00000   -1.20000
AFIX   0
C3AA  3    0.536816    0.457928    0.461517    11.00000    0.13706    0.24038 =
         0.06518   -0.03467    0.04864    0.03913
AFIX  23
H3AA  4    0.538531    0.404125    0.468143    11.00000   -1.20000
H3AB  4    0.558046    0.487019    0.483676    11.00000   -1.20000
AFIX   0
C4    3    0.679871    0.258884    0.203952    11.00000    0.09849    0.13036 =
         0.08742   -0.00360    0.06736   -0.00349
AFIX  23
H4A   4    0.677664    0.306673    0.216720    11.00000   -1.20000
H4B   4    0.678461    0.217420    0.221141    11.00000   -1.20000
AFIX   0
C4AA  3    0.585638    0.871561    0.386289    11.00000    0.16347    0.11415 =
         0.13130   -0.04054    0.07253   -0.04720
AFIX  23
H4AA  4    0.551635    0.890868    0.385116    11.00000   -1.20000
H4AB  4    0.612261    0.906385    0.401635    11.00000   -1.20000
AFIX   0
C6    3    0.717075    0.335496    0.350399    11.00000    0.07484    0.09633 =
         0.07687   -0.02857    0.02204   -0.00616
C7    3    0.635626    0.252812    0.167904    11.00000    0.09861    0.13165 =
         0.08571   -0.00357    0.06955   -0.00290
C8    3    0.706798    0.380566    0.411492    11.00000    0.07684    0.09776 =
         0.07793   -0.02809    0.02071   -0.00696
AFIX  13
H8    4    0.686850    0.372865    0.429133    11.00000   -1.20000
AFIX   0
C10   3    0.604414   -0.002838    0.235924    11.00000    0.14059    0.09451 =
         0.10226   -0.01684    0.05941    0.02593
C11   3    0.750868    0.046040    0.401826    11.00000    0.09099    0.09772 =
         0.06518   -0.01214    0.02860    0.00541
C13   3    0.809543    0.050797    0.401118    11.00000    0.09069    0.09907 =
         0.06605   -0.01205    0.02801    0.00474
AFIX  23
H13A  4    0.816982    0.007700    0.387133    11.00000   -1.20000
H13B  4    0.814654    0.097543    0.388613    11.00000   -1.20000
AFIX   0
C14   3    0.741470    0.115293    0.424094    11.00000    0.09153    0.09843 =
         0.06527   -0.01269    0.02770    0.00504
AFIX  23
H14A  4    0.745771    0.161810    0.411082    11.00000   -1.20000
H14B  4    0.705984    0.114039    0.424659    11.00000   -1.20000
AFIX   0
C15   3    0.526530    0.425182    0.393592    11.00000    0.13391    0.23856 =
         0.06231   -0.03564    0.05103    0.03987
AFIX  13
H15   4    0.526868    0.371467    0.401179    11.00000   -1.20000
AFIX   0
C17   3    0.564585   -0.022612    0.196455    11.00000    0.14077    0.09556 =
         0.10163   -0.01716    0.05974    0.02681
AFIX  23
H17A  4    0.530999   -0.033263    0.199373    11.00000   -1.20000
H17B  4    0.560388    0.020631    0.179136    11.00000   -1.20000
AFIX   0
C18   3    0.836351    0.116718    0.463056    11.00000    0.09125    0.09954 =
         0.06656   -0.01169    0.02756    0.00438
AFIX  23
H18A  4    0.841692    0.162829    0.450166    11.00000   -1.20000
H18B  4    0.861370    0.116375    0.489065    11.00000   -1.20000
AFIX   0
C19   3    0.691556    0.619647    0.226847    11.00000    0.12902    0.08126 =
         0.14865    0.00484    0.09876   -0.01582
AFIX  23
H19A  4    0.708365    0.659314    0.216691    11.00000   -1.20000
H19B  4    0.717508    0.596730    0.249082    11.00000   -1.20000
AFIX   0
C22   3    0.779186    0.115128    0.464687    11.00000    0.09170    0.09875 =
         0.06569   -0.01256    0.02744    0.00578
AFIX  13
H22   4    0.773003    0.158831    0.479312    11.00000   -1.20000
AFIX   0
C23   3    0.760848    0.359991    0.430561    11.00000    0.07670    0.09807 =
         0.07887   -0.02882    0.01950   -0.00601
AFIX  23
H23A  4    0.762981    0.306835    0.438399    11.00000   -1.20000
H23B  4    0.775245    0.390909    0.453619    11.00000   -1.20000
AFIX   0
C25   3    0.652082    0.498112    0.219186    11.00000    0.12812    0.08136 =
         0.14817    0.00519    0.10129   -0.01504
AFIX  23
H25A  4    0.640805    0.454425    0.202174    11.00000   -1.20000
H25B  4    0.680162    0.482285    0.242147    11.00000   -1.20000
AFIX   0
C27   3    0.620192   -0.068581    0.260908    11.00000    0.14096    0.09530 =
         0.10199   -0.01501    0.05921    0.02585
AFIX  23
H27A  4    0.590293   -0.088651    0.266718    11.00000   -1.20000
H27B  4    0.646284   -0.053386    0.285068    11.00000   -1.20000
AFIX   0
C28   3    0.771148    0.322965    0.369781    11.00000    0.07478    0.09802 =
         0.07809   -0.02828    0.02172   -0.00598
AFIX  23
H28A  4    0.790322    0.333907    0.352246    11.00000   -1.20000
H28B  4    0.776778    0.269681    0.377255    11.00000   -1.20000
AFIX   0
C29   3    0.843948    0.049478    0.441839    11.00000    0.09064    0.09903 =
         0.06601   -0.01120    0.02906    0.00493
AFIX  13
H29   4    0.880035    0.050912    0.441802    11.00000   -1.20000
AFIX   0
C31   3    0.779962   -0.022091    0.463689    11.00000    0.09322    0.09908 =
         0.06670   -0.01055    0.02697    0.00481
AFIX  13
H31   4    0.775594   -0.068288    0.477404    11.00000   -1.20000
AFIX   0
C32   3    0.729086    0.255710    0.196161    11.00000    0.09846    0.13159 =
         0.08755   -0.00315    0.06793   -0.00372
AFIX  13
H32   4    0.758745    0.255944    0.220325    11.00000   -1.20000
AFIX   0
C33   3    0.476216    0.453274    0.381617    11.00000    0.13485    0.24006 =
         0.06417   -0.03313    0.04981    0.03918
AFIX  23
H33A  4    0.455746    0.428685    0.357675    11.00000   -1.20000
H33B  4    0.476593    0.507779    0.376963    11.00000   -1.20000
AFIX   0
C34   3    0.728353    0.183859    0.173882    11.00000    0.09918    0.13098 =
         0.08791   -0.00453    0.06641   -0.00205
AFIX  23
H34A  4    0.761805    0.179079    0.169857    11.00000   -1.20000
H34B  4    0.725164    0.141017    0.189743    11.00000   -1.20000
AFIX   0
C35   3    0.743840   -0.028026    0.422632    11.00000    0.09242    0.09990 =
         0.06628   -0.01117    0.02744    0.00477
AFIX  23
H35A  4    0.707944   -0.032912    0.421979    11.00000   -1.20000
H35B  4    0.752600   -0.072340    0.410110    11.00000   -1.20000
AFIX   0
C36   3    0.688080    0.320979    0.134559    11.00000    0.10020    0.13186 =
         0.08752   -0.00319    0.06752   -0.00299
AFIX  13
H36   4    0.690190    0.364432    0.118285    11.00000   -1.20000
AFIX   0
C37   3    0.701443    0.459953    0.397883    11.00000    0.07632    0.09713 =
         0.07747   -0.02814    0.02239   -0.00601
AFIX  23
H37A  4    0.713667    0.494283    0.419822    11.00000   -1.20000
H37B  4    0.664966    0.471211    0.384239    11.00000   -1.20000
AFIX   0
C38   3    0.561709    0.126240    0.407338    11.00000    0.21397    0.26360 =
         0.08412    0.06569    0.08372    0.07559
C39   3    0.598362   -0.153927    0.205743    11.00000    0.14276    0.09454 =
         0.10405   -0.01568    0.05749    0.02519
AFIX  23
H39A  4    0.610366   -0.194830    0.192916    11.00000   -1.20000
H39B  4    0.569072   -0.172783    0.212743    11.00000   -1.20000
AFIX   0
C40   3    0.552255    0.471955    0.426913    11.00000    0.13706    0.24006 =
         0.06541   -0.03396    0.04679    0.03880
AFIX  23
H40A  4    0.545392    0.525129    0.419549    11.00000   -1.20000
H40B  4    0.589629    0.464010    0.433972    11.00000   -1.20000
AFIX   0
C42   3    0.775007    0.039213    0.484936    11.00000    0.09297    0.10035 =
         0.06634   -0.01129    0.02811    0.00475
AFIX  23
H42A  4    0.802099    0.037421    0.510059    11.00000   -1.20000
H42B  4    0.741468    0.036923    0.488988    11.00000   -1.20000
AFIX   0
C43   3    0.593035    0.203079    0.410147    11.00000    0.21467    0.26349 =
         0.08405    0.06586    0.08286    0.07602
AFIX  23
H43A  4    0.626284    0.193367    0.406477    11.00000   -1.20000
H43B  4    0.573325    0.238691    0.390431    11.00000   -1.20000
AFIX   0
C45   3    0.732870    0.472077    0.371275    11.00000    0.07769    0.09814 =
         0.07864   -0.02919    0.02100   -0.00532
AFIX  13
H45   4    0.730566    0.525682    0.363196    11.00000   -1.20000
AFIX   0
C46   3    0.601679    0.236049    0.450504    11.00000    0.21512    0.26394 =
         0.08533    0.06502    0.08277    0.07522
AFIX  13
H46   4    0.616454    0.287674    0.454126    11.00000   -1.20000
AFIX   0
C47   3    0.605682    0.109029    0.478256    11.00000    0.21425    0.26347 =
         0.08530    0.06688    0.08289    0.07546
AFIX  13
H47   4    0.628704    0.074717    0.497588    11.00000   -1.20000
AFIX   0
C50   3    0.791470    0.371650    0.404717    11.00000    0.07538    0.09802 =
         0.07866   -0.02747    0.02045   -0.00561
AFIX  13
H50   4    0.828191    0.359260    0.418353    11.00000   -1.20000
AFIX   0
C51   3    0.837702   -0.022583    0.461693    11.00000    0.09282    0.10082 =
         0.06708   -0.01078    0.02707    0.00529
AFIX  23
H51A  4    0.863108   -0.024622    0.487532    11.00000   -1.20000
H51B  4    0.842770   -0.066665    0.447290    11.00000   -1.20000
AFIX   0
C52   3    0.638056    0.320523    0.141715    11.00000    0.09974    0.13151 =
         0.08758   -0.00308    0.06708   -0.00351
AFIX  23
H52A  4    0.609697    0.316578    0.117315    11.00000   -1.20000
H52B  4    0.633916    0.368022    0.154022    11.00000   -1.20000
AFIX   0
C55   3    0.686966    0.177185    0.136068    11.00000    0.10009    0.13161 =
         0.08777   -0.00425    0.06664   -0.00264
AFIX  13
H55   4    0.689613    0.128550    0.123613    11.00000   -1.20000
AFIX   0
C57   3    0.786592    0.453356    0.393416    11.00000    0.07611    0.09888 =
         0.07992   -0.02824    0.02102   -0.00779
AFIX  23
H57A  4    0.798168    0.484939    0.416446    11.00000   -1.20000
H57B  4    0.808816    0.464086    0.378036    11.00000   -1.20000
AFIX   0
C59   3    0.655689    0.023145    0.229285    11.00000    0.14000    0.09421 =
         0.10323   -0.01574    0.05976    0.02635
AFIX  23
H59A  4    0.649418    0.068787    0.213394    11.00000   -1.20000
H59B  4    0.682362    0.034434    0.253829    11.00000   -1.20000
AFIX   0
C60   3    0.732433    0.321034    0.171060    11.00000    0.09968    0.13221 =
         0.08916   -0.00270    0.06610   -0.00388
AFIX  23
H60A  4    0.732644    0.368579    0.184706    11.00000   -1.20000
H60B  4    0.764860    0.317797    0.165396    11.00000   -1.20000
AFIX   0
C62   3    0.554573    0.733218    0.340318    11.00000    0.16245    0.11234 =
         0.13037   -0.04114    0.07315   -0.04734
C65   3    0.637465    0.181460    0.144954    11.00000    0.09953    0.13163 =
         0.08763   -0.00441    0.06724   -0.00304
AFIX  23
H65A  4    0.634367    0.136736    0.159674    11.00000   -1.20000
H65B  4    0.608156    0.181606    0.121000    11.00000   -1.20000
AFIX   0
C68   3    0.642294   -0.129637    0.242016    11.00000    0.14152    0.09481 =
         0.10329   -0.01498    0.05805    0.02654
AFIX  13
H68   4    0.651634   -0.173514    0.259569    11.00000   -1.20000
AFIX   0
C70   3    0.520969    0.162787    0.454970    11.00000    0.21565    0.26413 =
         0.08607    0.06659    0.08187    0.07473
AFIX  13
H70   4    0.489722    0.174371    0.461732    11.00000   -1.20000
AFIX   0
C71   3    0.686210   -0.108569    0.232717    11.00000    0.14135    0.09580 =
         0.10399   -0.01493    0.05850    0.02550
AFIX  23
H71A  4    0.696329   -0.149646    0.218894    11.00000   -1.20000
H71B  4    0.715191   -0.097952    0.256095    11.00000   -1.20000
AFIX   0
C72   3    0.629305    0.592670    0.260878    11.00000    0.12981    0.08081 =
         0.14851    0.00562    0.10018   -0.01650
AFIX  23
H72A  4    0.602030    0.612884    0.269832    11.00000   -1.20000
H72B  4    0.657618    0.573416    0.282806    11.00000   -1.20000
AFIX   0
C73   3    0.581928   -0.089426    0.179798    11.00000    0.14122    0.09499 =
         0.10339   -0.01623    0.05803    0.02661
AFIX  13
H73   4    0.554787   -0.105103    0.155850    11.00000   -1.20000
AFIX   0
C75   3    0.630951    0.182181    0.479104    11.00000    0.21532    0.26366 =
         0.08604    0.06590    0.08148    0.07578
AFIX  23
H75A  4    0.637809    0.204622    0.504514    11.00000   -1.20000
H75B  4    0.664376    0.173647    0.475512    11.00000   -1.20000
AFIX   0
C76   3    0.606924    0.704321    0.340580    11.00000    0.16308    0.11314 =
         0.13077   -0.04017    0.07221   -0.04738
AFIX  23
H76A  4    0.612203    0.652583    0.350597    11.00000   -1.20000
H76B  4    0.608082    0.703564    0.314399    11.00000   -1.20000
AFIX   0
C77   3    0.590355    0.070506    0.435036    11.00000    0.21449    0.26315 =
         0.08474    0.06718    0.08279    0.07548
AFIX  23
H77A  4    0.621763    0.055790    0.429696    11.00000   -1.20000
H77B  4    0.569172    0.025249    0.433603    11.00000   -1.20000
AFIX   0
C78   3    0.451368    0.437420    0.413565    11.00000    0.13624    0.24031 =
         0.06297   -0.03376    0.04896    0.03929
AFIX  23
H78A  4    0.414996    0.452891    0.405111    11.00000   -1.20000
H78B  4    0.453665    0.383661    0.420330    11.00000   -1.20000
AFIX   0
C82   3    0.505393    0.125901    0.410871    11.00000    0.21529    0.26426 =
         0.08582    0.06572    0.08239    0.07529
AFIX  23
H82A  4    0.491245    0.074699    0.409539    11.00000   -1.20000
H82B  4    0.481226    0.158053    0.391547    11.00000   -1.20000
AFIX   0
C83   3    0.670211    0.563873    0.198341    11.00000    0.12948    0.08345 =
         0.14987    0.00524    0.10051   -0.01599
AFIX  23
H83A  4    0.696273    0.545829    0.187548    11.00000   -1.20000
H83B  4    0.640908    0.584549    0.177600    11.00000   -1.20000
AFIX   0
C84   3    0.648632    0.652808    0.238415    11.00000    0.13066    0.08101 =
         0.15039    0.00458    0.09774   -0.01676
AFIX  23
H84A  4    0.620205    0.668417    0.215620    11.00000   -1.20000
H84B  4    0.661092    0.697464    0.254498    11.00000   -1.20000
AFIX   0
C85   3    0.648865    0.754584    0.365082    11.00000    0.16353    0.11515 =
         0.13193   -0.04094    0.07203   -0.04653
AFIX  13
H85   4    0.683240    0.735376    0.366163    11.00000   -1.20000
AFIX   0
C86   3    0.673332   -0.041931    0.209059    11.00000    0.14043    0.09528 =
         0.10343   -0.01643    0.05970    0.02705
AFIX  13
H86   4    0.704493   -0.025413    0.203321    11.00000   -1.20000
AFIX   0
C87   3    0.631164   -0.062733    0.171160    11.00000    0.14134    0.09493 =
         0.10303   -0.01655    0.05897    0.02696
AFIX  23
H87A  4    0.643560   -0.103231    0.158338    11.00000   -1.20000
H87B  4    0.622883   -0.018680    0.154153    11.00000   -1.20000
AFIX   0
C89   3    0.483581    0.485342    0.447409    11.00000    0.13514    0.23931 =
         0.06520   -0.03473    0.04852    0.03860
AFIX  23
H89A  4    0.483162    0.538211    0.439393    11.00000   -1.20000
H89B  4    0.468525    0.482931    0.467993    11.00000   -1.20000
AFIX   0
C90   3    0.645032    0.758970    0.404594    11.00000    0.16360    0.11396 =
         0.13140   -0.04092    0.07146   -0.04658
AFIX  23
H90A  4    0.673497    0.789737    0.421005    11.00000   -1.20000
H90B  4    0.648091    0.708114    0.415630    11.00000   -1.20000
AFIX   0
C91   3    0.588884    0.863394    0.346924    11.00000    0.16313    0.11316 =
         0.13121   -0.04085    0.07251   -0.04749
AFIX  13
H91   4    0.583788    0.913443    0.334251    11.00000   -1.20000
AFIX   0
C92   3    0.553491    0.741549    0.378489    11.00000    0.16376    0.11430 =
         0.13143   -0.04065    0.07209   -0.04649
AFIX  23
H92A  4    0.557727    0.691580    0.390573    11.00000   -1.20000
H92B  4    0.519451    0.760813    0.377247    11.00000   -1.20000
AFIX   0
C93   3    0.548463    0.810677    0.324063    11.00000    0.16325    0.11368 =
         0.13163   -0.03977    0.07200   -0.04733
AFIX  23
H93A  4    0.549714    0.808396    0.297927    11.00000   -1.20000
H93B  4    0.514450    0.830291    0.322670    11.00000   -1.20000
AFIX   0
C95   3    0.594156    0.793345    0.403287    11.00000    0.16365    0.11460 =
         0.13136   -0.04054    0.07255   -0.04682
AFIX  13
H95   4    0.591798    0.794602    0.429398    11.00000   -1.20000
AFIX   0
C96   3    0.687559    0.239118    0.111741    11.00000    0.10107    0.13300 =
         0.08937   -0.00398    0.06532   -0.00279
AFIX  23
H96A  4    0.656941    0.236937    0.088684    11.00000   -1.20000
H96B  4    0.718284    0.235929    0.103849    11.00000   -1.20000
AFIX   0
C97   3    0.639065    0.830128    0.346409    11.00000    0.16311    0.11486 =
         0.13088   -0.03972    0.07213   -0.04676
AFIX  23
H97A  4    0.638270    0.825371    0.319839    11.00000   -1.20000
H97B  4    0.667444    0.864337    0.359715    11.00000   -1.20000
AFIX   0
PART 1
AU1   1    0.529325    0.551669    0.329180    10.85000    0.08018    0.05668 =
         0.05902   -0.00827    0.03124   -0.00677
PART 0
PART 2
AU1A  1    0.433801    0.547457    0.171073    10.15000    0.05042    0.11591 =
         0.08054    0.04319    0.01548   -0.00669
HKLF 4


REM  1_a.res in C2/c
REM wR2 = 0.2583, GooF = S = 1.053, Restrained GooF = 1.007 for all data
REM R1 = 0.0900 for 13072 Fo > 4sig(Fo) and 0.1029 for all 16123 data
REM 822 parameters refined using 1852 restraints

END

WGHT      0.1426   1157.4420

REM Highest difference peak  4.625,  deepest hole -2.342,  1-sigma level  0.389
Q1    1   0.4380  0.5207  0.1679  11.00000  0.05    4.62
Q2    1   0.6326  0.0744  0.3811  11.00000  0.05    3.99
Q3    1   0.5639  0.1718  0.1866  11.00000  0.05    3.61
Q4    1   0.6187  0.2678  0.3224  11.00000  0.05    3.56
Q5    1   0.5860  0.1760  0.2521  11.00000  0.05    3.53
Q6    1   0.5587  0.3594  0.1856  11.00000  0.05    3.45
Q7    1   0.5902  0.3591  0.2504  11.00000  0.05    3.38
Q8    1   0.6910  0.1640  0.2969  11.00000  0.05    3.15
Q9    1   0.5134  0.3797  0.3085  11.00000  0.05    3.15
Q10   1   0.6179  0.0684  0.3218  11.00000  0.05    3.15
Q11   1   0.4892  0.4719  0.2203  11.00000  0.05    3.12
Q12   1   0.4889  0.0713  0.2189  11.00000  0.05    3.11
Q13   1   0.5921  0.3993  0.2209  11.00000  0.05    3.08
Q14   1   0.5109  0.3034  0.3090  11.00000  0.05    3.08
Q15   1   0.4760  0.2998  0.2461  11.00000  0.05    3.07
Q16   1   0.5509  0.1895  0.3488  11.00000  0.05    3.04
Q17   1   0.6072  0.1743  0.2320  11.00000  0.05    3.01
Q18   1   0.4821  0.6232  0.2456  11.00000  0.05    2.97
Q19   1   0.6004  0.2029  0.2264  11.00000  0.05    2.94
Q20   1   0.4739  0.1022  0.2424  11.00000  0.05    2.93
Q21   1   0.4893  0.6717  0.2181  11.00000  0.05    2.90
Q22   1   0.5884  0.2712  0.2580  11.00000  0.05    2.87
Q23   1   0.5493  0.3503  0.3481  11.00000  0.05    2.86
Q24   1   0.7150  0.1662  0.3597  11.00000  0.05    2.85
Q25   1   0.5040  0.3209  0.3043  11.00000  0.05    2.83
Q26   1   0.5782  0.3030  0.2826  11.00000  0.05    2.77
Q27   1   0.4786  0.4242  0.2477  11.00000  0.05    2.76
Q28   1   0.5204  0.3516  0.2807  11.00000  0.05    2.73
Q29   1   0.6074  0.3590  0.2312  11.00000  0.05    2.73
Q30   1   0.5482  0.2340  0.3171  11.00000  0.05    2.72
Q31   1   0.6082  0.0201  0.3499  11.00000  0.05    2.71
Q32   1   0.4889  0.2686  0.2189  11.00000  0.05    2.68
Q33   1   0.7206  0.5366  0.2262  11.00000  0.05    2.68
Q34   1   0.5572  0.3877  0.3185  11.00000  0.05    2.67
Q35   1   0.4708  0.2359  0.2430  11.00000  0.05    2.65
Q36   1   0.7216  0.3329  0.2255  11.00000  0.05    2.64
Q37   1   0.7976  0.2385  0.1963  11.00000  0.05    2.64
Q38   1   0.5108  0.1646  0.3107  11.00000  0.05    2.63
Q39   1   0.7207  0.1390  0.2262  11.00000  0.05    2.61
Q40   1   0.4798  0.5104  0.2461  11.00000  0.05    2.61
Q41   1   0.5118  0.2207  0.3101  11.00000  0.05    2.58
Q42   1   0.5182  0.5565  0.2981  11.00000  0.05    2.58
Q43   1   0.5435  0.5542  0.3597  11.00000  0.05    2.56
Q44   1   0.5611  0.3993  0.2144  11.00000  0.05    2.52
Q45   1   0.6029  0.1438  0.2259  11.00000  0.05    2.51
Q46   1   0.6221  0.3110  0.2925  11.00000  0.05    2.47
Q47   1   0.5275  0.1886  0.2861  11.00000  0.05    2.39
Q48   1   0.6022  0.3166  0.2214  11.00000  0.05    2.38
Q49   1   0.6860  0.2575  0.1605  11.00000  0.05    2.34
Q50   1   0.6284  0.2229  0.2951  11.00000  0.05    2.32
Q51   1   0.5731  0.6460  0.2975  11.00000  0.05    2.32
Q52   1   0.4474  0.5994  0.1671  11.00000  0.05    2.13
Q53   1   0.6426  0.4203  0.2550  11.00000  0.05    2.12
Q54   1   0.6992 -0.0808  0.3061  11.00000  0.05    2.11
Q55   1   0.6735 -0.1643  0.2329  11.00000  0.05    2.10
Q56   1   0.6785  0.1196  0.3258  11.00000  0.05    2.06
Q57   1   0.5626  0.1403  0.3196  11.00000  0.05    2.03
Q58   1   0.6768  0.2061  0.3245  11.00000  0.05    2.02
Q59   1   0.6073  0.1194  0.3501  11.00000  0.05    1.99
Q60   1   0.7375  0.7540  0.2090  11.00000  0.05    1.95
Q61   1   0.5726  0.2561  0.2793  11.00000  0.05    1.95
Q62   1   0.4728  0.0350  0.2425  11.00000  0.05    1.91
Q63   1   0.6870  0.4090  0.1611  11.00000  0.05    1.90
Q64   1   0.5890  0.1241  0.1241  11.00000  0.05    1.88
Q65   1   0.6463  0.2330  0.2561  11.00000  0.05    1.83
Q66   1   0.7306  0.2013  0.3350  11.00000  0.05    1.81
Q67   1   0.5218  0.2349  0.1506  11.00000  0.05    1.80
Q68   1   0.5486  0.4658  0.2460  11.00000  0.05    1.79
Q69   1   0.6387  0.2739  0.3026  11.00000  0.05    1.70
Q70   1   0.7208  0.7315  0.2249  11.00000  0.05    1.69
Q71   1   0.8088  0.1104  0.3550  11.00000  0.05    1.68
Q72   1   0.5875  0.0599  0.3644  11.00000  0.05    1.68
Q73   1   0.7272  0.1229  0.3347  11.00000  0.05    1.64
Q74   1   0.6494  0.6241  0.1698  11.00000  0.05    1.62
Q75   1   0.7570  0.4092  0.2931  11.00000  0.05    1.61
Q76   1   0.5649  0.2131  0.2183  11.00000  0.05    1.59
Q77   1   0.5478  0.0752  0.2451  11.00000  0.05    1.59
Q78   1   0.6220  0.3264  0.1868  11.00000  0.05    1.58
Q79   1   0.7214  0.2139  0.3299  11.00000  0.05    1.57
Q80   1   0.5560  0.3056  0.3201  11.00000  0.05    1.56
Q81   1   0.5751  0.7310  0.1967  11.00000  0.05    1.53
Q82   1   0.7373  0.1593  0.3426  11.00000  0.05    1.51
Q83   1   0.5515  0.1280  0.2174  11.00000  0.05    1.48
Q84   1   0.5039  0.5156  0.3242  11.00000  0.05    1.46
Q85   1   0.6545  0.0186  0.3576  11.00000  0.05    1.45
Q86   1   0.4916  0.1932  0.3265  11.00000  0.05    1.45
Q87   1   0.5298  0.1668  0.2267  11.00000  0.05    1.42
Q88   1   0.7522  0.1586  0.3227  11.00000  0.05    1.41
Q89   1   0.4912  0.3456  0.3228  11.00000  0.05    1.40
Q90   1   0.5502  0.2077  0.2144  11.00000  0.05    1.39
Q91   1   0.5757  0.1863  0.3291  11.00000  0.05    1.33
Q92   1   0.7487  0.1215  0.1959  11.00000  0.05    1.33
Q93   1   0.5310  0.3582  0.4169  11.00000  0.05    1.32
Q94   1   0.5633  0.4243  0.3858  11.00000  0.05    1.32
Q95   1   0.5467  0.3160  0.2140  11.00000  0.05    1.31
Q96   1   0.6496  0.2717  0.2831  11.00000  0.05    1.25
Q97   1   0.5081  0.6081  0.3243  11.00000  0.05    1.25
Q98   1   0.6778  0.1569  0.3402  11.00000  0.05    1.22
Q99   1   0.6587  0.7763  0.3344  11.00000  0.05    1.19
;
_shelx_res_checksum                6029
_shelx_hkl_file
;
   0 -18  22    1.03    1.39
   1  -7  24  170.32    3.81
   2 -12  25   11.17    2.50
   2 -10  25   24.08    2.29
   2  -8  24    1.68    1.99
   3 -15  23   -0.53    1.84
   4 -14  23    5.22    1.77
   5  -9  22    0.60    2.11
   5  -7  21  117.36    3.81
   6 -18  17   -0.10    1.80
   8 -14  19   31.12    2.53
   9 -19  11    7.48    2.11
   9 -15  17    1.65    1.48
   9 -13  18   54.75    2.89
   9  -7  16   50.61    2.66
  10 -18  11    3.36    2.07
  10 -14  16    1.80    1.81
  10 -12  17   28.10    2.56
  11 -19   6    2.00    1.75
  11 -17  11   -0.52    1.92
  11 -15  14   42.47    3.03
  11 -13  15   51.38    3.11
  11  -7  13   14.43    2.23
  12 -14  13    0.66    2.35
  12  -8  12    3.13    2.13
  13  -9  11    0.02    2.38
  14 -16   5    9.09    2.98
  14 -14   8    8.51    2.70
  15 -15   4    2.18    2.39
  15 -13   6   76.13    3.88
  15  -9   5   11.93    2.72
  16 -14   0    3.89    2.69
  16 -14   1    7.66    2.46
  16 -12   3   56.25    3.86
  16 -10   2    3.93    2.51
  -3 -15  26    0.55    1.74
  -2 -16  25    1.79    1.41
   0  -8  25  112.05    3.08
   1 -13  25    5.67    2.22
   2 -14  24    3.05    2.38
   3 -11  24    1.69    2.31
   3  -7  22   76.04    3.65
   4 -10  23    2.21    1.99
   4  -8  22    0.45    2.07
   5 -19  16    1.72    1.76
   7 -17  17    0.22    1.83
   7 -15  19    3.82    1.79
   7 -13  20  130.95    3.93
   7 -11  20    2.97    2.71
   8 -18  14    3.19    1.89
   8 -16  17   10.15    2.01
   9 -19  10   19.67    2.84
   9 -17  14    2.31    2.15
   9 -11  18    2.17    1.72
   9  -9  17    2.48    2.17
  10 -16  14    2.20    2.06
  10 -10  16    2.93    1.92
  11 -19   5   -1.05    2.04
  11 -15  13    0.70    2.46
  11 -11  15    0.81    2.21
  11  -9  14    1.11    1.74
  12 -18   6   -0.14    2.03
  12 -14  12    0.00    2.28
  13 -11  11    2.93    2.64
  15 -15   2    0.40    2.57
  15 -15   3    0.21    2.14
  15 -13   5   10.86    3.11
  15  -9   4    6.51    2.66
  16 -10   1   52.09    3.35
  -1 -13  26    1.92    2.02
  -1 -11  26  120.05    3.69
   0 -14  25   -1.32    1.80
   1 -15  24    6.81    1.94
   2 -10  24    3.17    2.30
   4 -14  22   -2.94    2.14
   5 -17  19    1.87    1.40
   5 -11  22   29.18    2.54
   5  -7  20    6.51    2.07
   6 -20  12    0.77    1.77
   6 -16  19    3.62    1.69
   7 -19  13    2.02    2.10
   7  -9  19    5.20    2.70
   8 -14  18    2.76    1.97
   9 -15  16   -0.10    1.65
   9 -13  17   21.66    2.53
  10 -18  10    0.63    1.94
  10 -14  15   23.09    2.25
  10 -12  16    1.37    2.31
  11 -19   4    3.43    2.06
  11 -13  14   32.83    2.72
  11 -11  14   18.08    2.32
  12 -18   5    8.27    2.26
  13 -17   5    2.40    2.37
  13 -15   8   10.30    3.12
  13 -13  10    4.39    2.78
  14 -16   3   11.66    2.73
  14 -14   7   45.61    3.26
  14 -12   8    1.03    2.65
  15 -13   4   18.31    2.88
  15 -11   5    3.14    3.08
  15  -9   3    5.18    2.62
  16 -10   0    2.07    2.65
   0 -10  25  105.98    3.49
   2 -16  22    5.00    1.69
   2 -12  24   35.45    2.83
   2  -8  23  104.15    3.25
   4 -18  18   -0.07    1.72
   5  -9  21    2.28    1.92
   6 -18  16    2.87    1.73
   6 -14  20   -1.00    1.92
   7 -17  16    8.09    1.94
   7 -15  18    3.73    1.70
   8 -18  13   11.65    2.07
   8 -12  18   19.90    2.75
   8  -8  17   -1.97    1.85
   9 -17  13   -0.19    1.85
  10 -16  13    0.02    2.12
  10  -8  14    3.77    1.84
  11 -19   3   -0.09    2.10
  11 -15  12   17.51    2.50
  11  -9  13    3.52    2.04
  12 -18   4    1.13    1.94
  12 -14  11    4.33    2.66
  12 -12  12    1.66    2.29
  12  -8  10   19.15    2.45
  13 -17   3    0.20    2.75
  13 -17   4   16.80    2.81
  13 -11  10    9.29    2.59
  13  -9   9   -0.43    2.35
  14 -16   2    2.84    2.15
  14 -14   6    5.48    2.71
  14 -12   7   49.72    3.37
  15 -15  -1   -0.43    2.43
  15 -15   0   -1.02    2.00
  -2 -12  26    2.68    1.78
  -1 -19  20    1.88    1.11
   0 -18  21    2.18    1.31
   0 -16  23    4.14    1.78
   0 -12  25   -0.81    2.12
   0  -8  24   94.95    2.97
   1 -13  24   26.60    2.77
   2 -14  23    0.32    1.74
   3 -19  17    0.80    1.69
   3 -11  23   76.73    3.39
   4 -20  14    0.20    1.61
   4 -12  22   45.18    3.01
   5 -19  15    1.48    1.54
   5 -17  18    0.66    1.56
   5 -15  20    8.54    1.74
   6 -16  18    7.70    1.89
   6 -12  20   -0.13    2.47
   7 -19  12   12.85    1.94
   7 -11  19   47.49    3.02
   8 -20   7    4.76    2.07
   8 -14  17   80.24    2.99
   9 -15  15    1.04    1.75
   9 -13  16   77.36    3.08
  10 -14  14    1.39    1.96
  11 -13  13   20.05    2.29
  11 -11  13    1.15    2.14
  12 -18   3    8.82    2.20
  12 -12  11    4.77    2.35
  12 -10  11    1.60    2.32
  13 -17   2   22.63    3.27
  13 -15   7    3.33    2.25
  14 -16   1   13.23    2.63
  14 -10   6   14.25    3.12
  15 -13   2   10.19    2.46
  15 -11   3    4.48    2.49
  -3 -15  25    2.13    1.79
  -3 -13  26   13.27    2.08
  -2 -16  24   -0.57    1.28
  -1 -15  24    5.64    1.82
  -1 -13  25    9.05    2.08
   1 -15  23    2.22    1.73
   1 -11  24   13.53    2.15
   3  -9  22    0.77    1.89
   6 -18  15    8.64    2.19
   6 -14  19   26.75    2.49
   7 -15  17   -0.58    1.80
   7  -9  18   38.24    2.53
   8 -18  12    5.01    2.15
   9 -17  12    1.66    1.98
   9 -11  16    5.63    2.09
   9  -9  15    7.08    1.93
  10 -10  14    0.12    1.90
  11 -19   1    2.52    1.91
  11 -15  11    0.07    2.23
  12 -18   1    3.12    2.34
  12 -18   2    2.66    2.24
  12 -16   7    1.31    2.49
  12 -14  10    7.90    2.53
  13 -17   1    2.01    2.22
  13 -15   6   -0.13    2.19
  13  -9   7   -0.05    2.19
  14 -16   0    0.15    2.24
  14 -14   4    3.28    2.34
  14 -10   5   64.99    3.72
  15 -13   1   23.58    3.13
  -3 -17  23    0.89    1.60
  -2 -14  25    0.16    1.84
  -1 -17  22    2.39    1.46
  -1 -11  25    3.41    2.07
   0 -10  24   42.89    2.93
   1 -17  21    2.33    1.46
   1  -9  23   43.01    2.75
   2 -20  15    0.71    1.56
   2 -16  21   16.66    1.82
   2 -12  23   51.19    2.83
   2  -8  22  111.77    3.67
   4 -20  13    9.73    1.79
   4 -18  17    0.43    1.46
   4 -10  21    2.11    1.89
   4  -8  20   74.98    2.97
   5 -17  17    4.61    1.56
   6 -20  10    1.70    1.61
   6 -16  17    1.98    1.68
   7 -19  11    0.40    1.88
   7 -11  18    5.98    2.25
   8 -14  16    1.39    2.12
   9 -15  14    2.26    1.70
   9 -13  15    4.31    2.28
  10 -16  11    3.77    2.14
  11 -19  -1   -0.83    1.90
  11 -17   7   11.42    2.31
  11 -11  12    3.86    2.27
  11  -9  11    1.58    2.02
  12 -18   0    1.87    2.20
  12 -10  10    2.91    2.13
  13 -17  -1    1.73    2.21
  13 -17   0    9.22    2.37
  13 -15   5    2.69    2.38
  13 -13   7   23.93    2.93
  14 -14   3   33.88    3.18
  15 -13  -1    9.71    2.86
  15 -11   0   17.25    2.62
  15 -11   1   38.99    3.16
  -4 -18  22    2.02    1.08
  -4 -16  24    2.52    1.57
  -2 -12  25   -0.88    2.21
  -1 -19  19    1.26    1.19
  -1  -9  24    1.99    1.69
   0 -18  20    3.72    1.44
   0 -16  22    2.28    1.75
   0 -12  24   -1.88    2.09
   0  -8  23   58.80    2.54
   2 -14  22   10.42    1.92
   3 -19  16    5.81    1.69
   3 -17  19    3.62    1.71
   4 -16  19   10.09    1.73
   4 -12  21   68.26    3.20
   6 -18  14    0.30    1.87
   6 -14  18    0.47    2.13
   7 -17  14    7.52    1.74
   8 -20   5   12.14    1.97
   8 -16  14    9.67    1.92
   8  -8  15   37.25    2.80
   9 -19   6    2.12    2.44
  10 -18   7    6.38    2.17
  10 -12  13   12.73    2.13
  11 -13  11    2.53    2.38
  12 -18  -1    3.32    1.86
  12 -16   6   -0.32    2.03
  12 -12   9    2.74    2.24
  12 -10   9    3.77    2.14
  13 -17  -2   -0.26    2.04
  13 -15   4    0.85    2.71
  13 -11   7    6.17    2.29
  13  -9   6    3.65    2.15
  14 -14   2    1.82    2.71
  14 -12   4   24.59    2.98
  15 -11  -1   11.79    2.60
  -4 -14  25   32.97    2.51
  -3 -13  25    3.87    2.10
  -2 -16  23    2.45    1.31
  -1 -15  23    0.26    1.89
  -1 -13  24    7.87    1.90
   0 -20  16    1.07    1.20
   2 -18  18   -0.93    1.58
   2 -10  22    2.25    1.68
   2  -8  21  142.74    3.59
   3 -13  21    1.57    2.46
   3  -9  21    9.43    2.09
   4 -20  12    0.14    1.76
   4 -18  16    1.65    1.75
   5 -19  13    0.65    1.74
   6 -20   9    9.90    2.14
   6 -10  18    2.37    2.04
   7 -19  10    5.80    2.08
   7 -15  16    2.28    1.54
   7 -13  17    5.03    1.96
   7 -11  17   14.59    2.24
   8 -20   4   13.42    2.12
   8 -14  15   47.88    2.58
   9 -13  14   20.27    2.18
  10 -18   6    3.94    2.01
  10 -16  10   -0.20    2.16
  10 -14  12    5.24    2.00
  11 -17   6    3.33    2.30
  11 -15   9    1.32    2.60
  11 -11  11    7.22    2.22
  11  -9  10  109.16    3.70
  13 -15   3    2.41    2.68
  13 -13   6    1.32    2.18
  13 -11   6   24.35    2.84
  14 -14   1   72.33    3.86
  14 -10   2   70.33    3.97
  -5 -17  23    1.62    1.24
  -3 -15  24    2.18    1.56
  -2 -14  24    2.57    2.03
  -1 -11  24   35.41    2.27
   2 -20  14    0.18    1.41
   2 -12  22   10.44    2.27
   3 -19  15   -1.00    1.63
   3 -17  18   16.85    1.92
   3 -11  21   58.65    2.97
   4 -16  18   13.92    1.94
   4 -10  20    8.51    1.77
   5 -17  16    0.82    1.63
   5 -13  19    5.65    2.16
   6 -12  18    6.14    2.13
   7 -19   9   -0.71    2.18
   7 -17  13    0.66    1.77
   7  -9  16    3.19    1.80
   8 -20   3   15.77    2.21
   8 -16  13    2.08    1.67
   9 -15  12    2.25    1.77
   9 -11  14    4.19    2.05
  10 -18   5   -4.77    2.29
  10 -16   9    6.08    2.33
  10 -14  11    1.89    2.20
  10 -12  12   10.35    2.19
  10 -10  12    2.52    1.77
  11 -17   5   20.64    2.75
  11 -13  10    3.98    2.40
  11 -11  10   -0.06    2.04
  12 -14   7    3.40    2.53
  13 -15   2    1.64    2.70
  13 -11   5   22.59    2.69
  14 -14  -1   48.11    3.69
  14 -14   0    2.18    2.62
  -3 -19  19   11.54    1.67
  -2 -18  20    3.41    1.63
  -1  -9  23   48.18    2.38
   0 -12  23   11.78    2.26
   1 -15  21    0.97    1.62
   1 -13  22   32.51    2.56
   3  -9  20   10.74    2.06
   4 -18  15    4.83    1.66
   5 -19  12   -1.29    1.76
   6 -16  15    1.77    1.51
   6 -14  17   23.00    2.08
   7 -15  15   -0.06    1.59
   7 -13  16    1.26    1.63
   7 -11  16    1.14    1.87
   8 -14  14    3.57    1.82
   8 -12  15    6.65    1.87
   9 -19   4   38.88    3.03
   9 -17   9   40.79    2.82
   9 -13  13   -0.06    1.72
   9 -11  13   -0.38    1.68
  11 -17   4    3.36    2.21
  11 -13   9   24.05    2.53
  12 -16   3    1.25    2.05
  12 -14   6    2.10    2.24
  13 -15   1    2.45    2.20
  13 -13   4   36.89    3.14
  14 -12   0   23.24    3.00
  14 -12   1   31.94    2.91
  -5 -15  24    0.28    1.74
  -4 -16  23   13.36    1.76
  -2 -16  22    2.17    1.45
  -2 -12  24   12.69    2.06
  -1 -15  22   28.34    2.32
  -1 -13  23    3.08    2.01
   0 -14  22   -0.37    1.83
   1 -19  16    4.40    1.63
   1 -11  22    0.84    1.78
   2 -20  13    2.20    1.62
   2 -12  21   34.08    2.47
   2 -10  21    3.84    1.79
   3 -19  14    3.10    1.71
   3 -17  17    0.69    1.72
   3 -15  19    3.48    2.01
   4 -16  17    9.67    1.96
   4 -10  19    4.56    1.67
   5 -17  15    0.38    1.59
   5 -15  17   -1.13    1.66
   5 -11  18    2.42    1.88
   6 -20   7    5.60    2.26
   6 -18  12    7.05    2.42
   6 -10  17   16.45    2.08
   7 -19   8    5.90    1.95
   7 -17  12   11.32    2.21
   8 -20   1   24.11    2.44
   8 -10  14    1.96    1.65
   9 -19   3    5.25    2.80
   9 -15  11    3.15    2.07
   9  -9  12  123.31    3.25
  10 -18   3   15.72    2.99
  10 -14  10   14.90    2.72
  10 -12  11    8.12    2.15
  10 -10  11    1.54    1.42
  11 -17   3    4.51    2.36
  11 -11   9    6.06    2.09
  12 -16   2    2.32    2.21
  12 -14   5    3.79    2.02
  12 -10   6   28.39    2.49
  13 -15   0    3.51    2.21
  13 -13   3   14.02    2.87
  13 -11   4    3.48    2.47
  14 -12  -1   12.57    2.24
  -3 -13  24   74.16    2.75
  -2 -14  23    2.00    1.86
  -1 -17  20    5.17    1.44
  -1 -11  23    3.23    1.89
   0 -10  22    5.79    2.16
   1  -9  21   29.64    2.19
   2 -14  20    6.12    1.96
   3 -21   8    6.18    1.67
   3 -11  20   16.65    1.99
   4 -20  10    0.02    1.58
   4 -18  14    9.23    1.94
   5 -21   4    1.64    1.61
   5 -19  11    0.87    1.81
   6 -16  14    2.13    1.61
   6 -14  16    5.76    1.63
   7 -15  14    3.89    1.71
   7 -13  15    3.74    1.70
   7 -11  15    1.95    1.77
   8 -20  -2    0.11    1.82
   8 -20  -1    6.66    1.69
   8 -18   8   -0.60    2.16
   8 -16  11    1.98    1.86
   8 -14  13    7.36    1.89
   9 -17   8    3.80    2.36
   9 -13  12    4.25    1.82
   9 -11  12    0.79    1.71
  10 -10  10    2.64    1.79
  11 -17   2    1.54    2.16
  11 -15   6   55.68    3.39
  11 -11   8   -0.04    1.95
  12 -12   6    5.92    2.15
  13 -15  -1    0.93    2.00
  13 -11   3   67.02    3.21
  14 -12  -2   -0.17    2.26
  -8 -18  21   -0.15    0.84
  -6 -16  23    0.71    1.32
  -4 -18  20    6.23    1.41
  -3 -19  18   11.22    1.56
  -3 -17  21    1.33    1.40
  -2 -18  19   26.36    1.79
   0 -16  20    3.67    1.68
   0 -12  22    7.84    1.98
   1 -21  10    2.68    1.43
   1 -15  20   59.55    2.57
   1 -13  21    2.63    1.94
   2 -20  12   -0.20    1.58
   2 -18  16   -0.97    1.49
   3 -21   7    2.08    1.89
   3 -17  16    0.52    1.93
   4 -20   9   -0.87    1.74
   5 -21   3   -0.46    1.58
   5 -19  10   -0.65    2.16
   5 -13  17    0.71    1.94
   6 -12  16   25.47    2.37
   7 -15  13    4.11    1.70
   8 -10  13    6.56    1.67
   9 -19   1    2.40    2.31
   9 -15  10   97.29    3.71
   9 -13  11    3.86    2.10
  10 -18   1   11.77    2.62
  10 -14   9   71.94    3.25
  10 -12  10   -0.05    1.66
  12 -16  -1    1.66    2.47
  12 -14   4    0.91    2.16
  12 -12   5   50.81    3.27
  12 -10   5   48.16    2.70
  13 -13   1   21.32    2.72
  13 -11   2    3.80    2.37
  -7 -17  22    0.26    1.27
  -5 -15  23    0.31    1.58
  -4 -20  16    0.67    1.52
  -4 -16  22    3.93    1.55
  -4 -12  24   27.13    2.24
  -2 -20  15    1.42    1.56
  -2 -16  21    1.69    1.31
  -2 -12  23   12.72    1.81
  -1 -15  21    8.67    1.88
  -1  -9  22   13.54    1.59
   2 -16  18    4.64    1.89
   2 -12  20    5.90    1.89
   2 -10  20    0.92    1.80
   4 -18  13   15.20    1.97
   4 -12  18   26.12    2.43
   5 -21   1    1.24    1.75
   5 -11  17    1.57    1.84
   6 -16  13    3.06    1.55
   6 -14  15    3.24    1.65
   7 -17  10    3.97    2.60
   7 -13  14   65.60    2.77
   8 -14  12    3.69    2.04
   9 -19  -2    1.41    2.02
   9 -15   9    6.94    2.95
   9 -11  11   21.06    2.14
  10 -18   0    3.92    2.29
  10 -14   8    6.84    2.63
  10 -12   9   30.86    2.56
  11 -17  -1    3.89    2.53
  11 -17   0    1.60    2.24
  12 -14   3   25.86    3.00
  12 -12   4    5.75    2.37
  -6 -18  20    3.83    1.71
  -5 -17  21    1.37    1.36
  -4 -14  23   57.95    2.51
  -3 -17  20   29.32    2.07
  -3 -15  22    0.58    1.44
  -3 -13  23    7.59    2.10
  -2 -14  22    2.55    1.87
  -1 -21  11    0.11    1.33
  -1 -19  16   12.49    1.89
  -1 -17  19    3.17    1.34
  -1 -11  22    1.51    1.62
   0 -20  13   -0.07    1.61
   1 -21   9    0.25    1.59
   1  -9  20   17.54    1.84
   2 -18  15    8.87    1.85
   3 -21   6   10.90    1.98
   4 -20   8    2.20    1.97
   4 -14  17    1.50    1.87
   5 -19   9    1.86    1.97
   5 -17  13    1.97    1.63
   5 -15  15    1.35    1.65
   5 -13  16   39.01    2.45
   6 -20   4   22.83    2.56
   6 -12  15  125.93    3.44
   6 -10  15   88.47    2.95
   7 -15  12   54.92    2.63
   8 -12  12    1.86    1.59
   8 -10  12   11.50    1.62
   9 -19  -4   14.57    2.06
   9 -19  -3    1.02    1.98
  10 -18  -2    9.41    2.44
  10 -18  -1   -0.94    2.31
  10 -16   5   41.35    3.18
  11 -17  -3    1.75    2.20
  11 -17  -2    0.99    2.08
  11 -15   4   37.72    2.78
  11 -13   6   32.50    2.72
  12 -16  -3    2.38    2.06
  12 -14   2    5.43    2.35
  13 -13  -2    0.64    2.18
  13 -13  -1    1.50    2.07
  13 -11   0    0.62    2.05
  -6 -16  22    8.11    1.70
  -3 -19  17   23.58    1.97
  -2 -20  14    0.86    1.84
  -2 -18  18   10.21    1.61
  -2 -10  22   46.83    2.42
   1 -21   8    5.76    2.02
   1 -17  17    8.06    1.63
   1 -11  20   22.92    2.16
   2 -20  10   -0.10    1.94
   2 -16  17   70.63    2.81
   2 -10  19   24.20    2.07
   3 -21   5    2.22    1.68
   3 -17  15   -0.23    1.65
   3 -15  17    5.19    1.91
   4 -20   7   10.83    2.07
   4 -18  12    0.58    1.74
   4 -12  17   40.15    2.52
   5 -17  12   18.47    2.24
   5 -11  16   38.29    2.50
   6 -20   3   17.54    2.72
   6 -18   9   -0.03    2.24
   6 -14  14    0.62    1.65
   7 -19   4   53.54    3.19
   7 -17   9    7.70    2.43
   8 -14  11  139.42    3.82
   9 -15   8  225.24    5.27
   9 -11  10    6.02    1.82
  10 -18  -4    5.13    2.14
  10 -16   4    2.98    2.46
  10 -12   8   22.84    2.41
  11 -17  -4    3.69    1.88
  11 -13   5   32.48    2.75
  12 -14   1   27.75    3.05
  13 -13  -3    4.41    2.28
  -8 -18  20    0.60    1.20
  -7 -19  18    1.20    1.46
  -7 -17  21    0.78    1.35
  -7 -15  23    0.81    1.42
  -4 -16  21    4.29    1.45
  -4 -12  23   52.64    2.59
  -2 -12  22    1.78    1.69
  -1 -21  10   -0.28    1.44
  -1 -19  15   17.45    1.89
  -1 -15  20   48.35    2.30
   0 -18  16    4.63    1.70
   0 -14  20    3.70    1.62
   1 -19  13   12.67    2.29
   3 -19  11   12.46    2.18
   4 -14  16    2.51    1.81
   5 -15  14   36.76    2.28
   5 -13  15    5.58    2.03
   6 -20   1    3.51    2.45
   6 -20   2   12.37    2.29
   6 -12  14   60.13    2.76
   6 -10  14   61.42    2.85
   7 -15  11    9.43    2.33
   7 -11  13    3.28    1.58
   8 -16   8   11.56    2.60
   8 -12  11   13.29    1.77
   8 -10  11   66.82    2.59
   9 -17   4   55.18    3.11
   9 -15   7   11.09    3.01
   9 -13   9    3.62    2.01
  11 -15   2    5.65    2.40
  11 -13   4   43.18    3.09
  11 -11   5    2.04    1.86
  12 -14  -1    3.42    2.61
  12 -14   0    3.67    2.12
  12 -12   2    2.92    2.12
  -8 -16  22    6.69    1.46
  -6 -18  19   26.88    1.87
  -5 -19  17    1.86    1.63
  -5 -17  20   16.92    1.50
  -5 -15  22    1.89    1.38
  -5 -13  23    3.31    2.04
  -4 -14  22    5.84    2.05
  -3 -21  11    4.55    1.66
  -3 -17  19    2.76    1.44
  -3 -15  21    0.84    1.48
  -1 -11  21    0.16    1.45
   0 -12  20    5.32    1.97
   0 -10  20   -0.06    1.42
   1 -21   7    1.04    1.66
   1 -17  16    3.41    1.70
   2 -20   9   20.29    2.19
   2 -16  16    7.54    2.02
   3 -17  14   -0.38    1.44
   3 -15  16   99.11    3.09
   3 -13  17   -0.98    1.78
   4 -20   6   16.11    2.54
   4 -16  14    1.20    1.44
   4 -10  16   73.62    2.76
   5 -19   7    2.12    2.03
   5 -17  11    1.26    1.77
   5 -11  15   78.16    2.88
   6 -20   0   -3.64    1.87
   6 -18   8    0.60    2.19
   6 -16  11    3.40    1.80
   6 -14  13   76.22    2.80
   7 -13  12   85.68    2.85
   8 -18   3   56.13    3.29
   9 -17   3   10.47    2.64
   9 -13   8    1.42    1.92
  10 -16   2   14.03    2.72
  11 -15   1    0.93    2.03
  11 -13   3   44.33    3.39
  11 -11   4    5.89    1.96
  12 -14  -2    3.61    2.12
  12 -12   1    1.21    2.00
  -6 -20  15   34.11    2.04
  -4 -18  18   12.10    1.82
  -3 -11  22    3.41    1.68
  -2 -20  13    0.68    1.47
  -2 -16  19   -0.26    1.36
  -1 -21   9    1.28    1.61
   0 -18  15    6.12    1.67
   0 -14  19    9.04    1.75
   1 -21   6    4.50    2.10
   1 -19  12    5.87    2.39
   1 -11  19   -0.11    1.85
   2 -10  18    6.22    1.69
   3 -21   2   -2.04    1.62
   4 -20   5   48.92    3.08
   4 -14  15   21.56    2.29
   4 -12  16  182.05    3.87
   5 -15  13   18.28    2.08
   6 -18   7   33.06    2.86
   6 -12  13   84.17    2.84
   7 -19   1   -0.40    2.11
   7 -17   7    3.25    2.37
   7 -15  10  123.16    3.80
   7 -11  12   94.51    2.74
   8 -18   2    1.01    2.54
   8 -16   7   46.64    3.08
   8 -14   9  157.87    4.36
   8 -12  10    4.79    1.69
   9 -17   2   44.79    3.23
   9 -11   8   11.92    1.91
  10 -16   1   12.37    2.47
  11 -11   3    9.91    2.08
  12 -14  -3    9.55    2.41
  12 -12   0    5.61    2.12
 -10 -18  19   -1.29    0.97
  -8 -18  19    5.57    1.28
  -7 -19  17    1.43    1.49
  -7 -17  20    5.88    1.66
  -7 -15  22   23.12    1.71
  -6 -16  21   -0.63    1.25
  -4 -12  22   78.49    2.70
  -3 -21  10    1.96    1.48
  -2 -14  20    1.83    2.11
  -2 -12  21   14.90    1.90
  -2 -10  21   83.05    2.44
  -1 -21   8    1.01    1.84
  -1 -15  19    9.61    1.80
  -1 -13  20    5.04    2.15
   2 -20   8    3.62    2.30
   2 -16  15   20.45    2.13
   2 -14  17   24.23    2.09
   3 -21   1    1.66    1.53
   3 -19   9    1.38    2.08
   3 -15  15    5.45    2.32
   3 -13  16   11.68    1.90
   4 -18  10    3.56    1.67
   4 -16  13    2.79    1.55
   5 -17  10    1.37    1.84
   5 -11  14  172.74    3.52
   6 -20  -6    1.52    1.68
   6 -20  -5    2.91    1.98
   6 -14  12    3.76    2.15
   7 -19   0    3.36    2.16
   7 -15   9    8.24    2.72
   7 -13  11    3.32    1.82
   7 -11  11   20.71    2.04
   8 -18   1    9.78    2.44
  10 -16   0   15.93    2.62
  10 -14   4    4.22    2.00
  10 -12   5   32.56    2.38
  11 -15  -2   12.11    2.61
  11 -15  -1    7.09    2.18
  11 -13   2   22.57    2.35
  -8 -16  21   26.98    1.78
  -6 -18  18    1.12    1.63
  -6 -14  22    4.50    1.79
  -5 -19  16    4.36    1.59
  -5 -15  21   -0.29    1.41
  -5 -13  22   -0.56    2.02
  -4 -20  13   26.97    2.56
  -3 -17  18   13.46    1.51
  -3 -15  20    2.18    1.49
  -3 -13  21    3.34    2.04
  -1 -11  20   17.58    1.83
   0 -20  10    2.15    1.87
   0 -18  14    0.82    1.62
   0 -10  19   18.04    1.68
   1 -21   5    1.86    1.82
   1 -19  11    1.80    1.85
   1 -13  18    8.53    1.86
   2 -18  12    1.03    1.66
   2 -10  17   69.26    2.32
   3 -21  -1   -1.51    1.79
   4 -18   9    3.65    1.81
   4 -12  15   59.36    2.80
   5 -19   5    4.60    2.41
   5 -15  12   50.61    2.57
   6 -16   9   -0.92    1.84
   7 -19  -1    3.47    2.08
   8 -18   0    1.78    2.25
   8 -12   9    5.50    1.68
   9 -17   0   14.10    2.51
   9 -15   4   31.19    3.09
   9 -11   7   23.82    2.09
  -9 -17  20   -0.32    1.13
  -6 -16  20   10.76    1.61
  -2 -16  18   10.18    1.45
  -1 -21   7    4.71    1.67
  -1 -15  18   43.18    2.19
  -1 -13  19   38.26    2.31
   0 -20   9   17.67    2.33
   0 -14  18    2.27    1.67
   1 -21   4    5.61    2.04
   1 -17  14    5.80    1.74
   1 -11  18   37.53    2.18
   2 -16  14    4.73    1.98
   2 -14  16    5.52    1.94
   3 -21  -3    2.23    1.68
   3 -21  -2    2.35    1.70
   3 -19   8    3.43    2.17
   3 -17  12    2.61    1.68
   3 -15  14  106.71    3.05
   4 -20   2    0.61    1.91
   4 -16  12    0.56    1.54
   5 -17   9    2.74    1.74
   5 -13  13   12.13    2.13
   7 -15   8   60.17    3.03
   7 -11  10  195.16    3.60
   8 -18  -2   -0.56    2.25
   8 -18  -1   -1.13    2.16
   8 -14   7   15.26    2.33
   8 -12   8   -0.69    1.61
   9 -17  -1    4.11    2.12
  10 -16  -3    1.40    2.31
  10 -16  -2    1.29    2.07
  10 -14   2    5.62    2.31
  10 -12   4    5.89    1.86
  11 -13   0    8.12    1.99
  -8 -20  14    1.84    1.45
  -7 -19  16    0.08    1.52
  -7 -17  19    2.33    1.54
  -7 -15  21    4.51    1.43
  -5 -21  10    0.37    1.49
  -5 -19  15    2.48    1.44
  -4 -16  19    2.73    1.38
  -4 -12  21   21.31    2.22
  -4 -10  21   78.42    2.57
  -3 -17  17    2.54    1.38
  -3 -15  19    3.92    1.42
  -2 -18  15    9.86    1.65
  -2 -14  19   23.28    1.97
  -1 -19  12    3.01    1.64
   1 -21   3    2.36    1.98
   1 -19  10    1.34    1.75
   1 -15  16  176.64    3.75
   2 -20   6   19.07    2.60
   2 -18  11    4.32    1.60
   3 -19   7    4.41    2.18
   3 -17  11   10.17    1.82
   3 -13  15    5.42    1.81
   4 -18   8    6.62    2.07
   4 -16  11   12.70    1.81
   4 -14  13  112.44    3.00
   4 -12  14  192.67    3.85
   5 -17   8    3.93    1.94
   5 -15  11   18.58    2.05
   5 -11  13  171.26    3.44
   6 -16   8    7.10    2.43
   6 -14  10    7.22    2.02
   7 -13   9   11.15    1.84
   8 -18  -4    3.22    2.41
   9 -15   3   -0.36    2.00
  10 -16  -5    0.69    2.27
  10 -14   1   32.46    2.62
  11 -13  -1    2.72    1.94
 -10 -18  18   -0.37    1.39
  -9 -19  16    3.41    1.37
  -6 -18  17   23.70    1.87
  -5 -21   9    4.12    1.73
  -5 -17  18   28.04    1.85
  -5 -13  21    3.65    1.83
  -4 -20  12   10.89    2.05
  -4 -18  16    1.26    1.62
  -4 -14  20    3.12    1.79
  -3 -21   8    0.89    1.61
  -3 -13  20    6.39    1.83
  -2 -16  17   -1.13    1.46
  -1 -17  15    1.71    1.61
  -1 -11  19    1.98    1.55
   0 -20   8   21.40    2.50
   0 -12  18   -0.26    1.68
   1 -17  13    6.51    1.72
   1 -11  17    4.55    1.56
   2 -20   5   39.21    2.94
   2 -18  10    0.44    1.56
   2 -14  15  122.33    3.35
   3 -15  13    7.15    1.86
   3 -11  15   94.59    2.75
   4 -18   7    1.44    2.08
   5 -13  12   60.89    2.44
   7 -17   3    4.69    2.56
   7 -15   7    5.85    2.19
   7 -11   9   30.19    2.16
   8 -16   3   66.76    3.42
   8 -14   6    5.29    2.11
   8 -12   7    7.55    1.66
   9 -17  -5    8.55    1.83
   9 -17  -4   -1.01    2.09
   9 -15   2   18.03    2.50
  10 -14   0    2.07    1.99
  10 -12   2    1.83    1.86
  11 -13  -2    1.27    1.90
 -11 -17  19    4.35    1.46
  -9 -17  19    5.27    1.38
  -9 -15  21    9.00    1.83
  -8 -20  13   11.25    1.63
  -8 -16  20    0.65    1.30
  -6 -16  19    2.39    1.40
  -4 -16  18    6.40    1.35
  -3 -21   7    3.21    1.42
  -3 -19  13    1.35    1.81
  -3 -11  20    3.66    1.83
  -2 -18  14    4.51    1.63
  -2 -12  19    2.28    1.78
  -1 -21   5    2.57    1.82
  -1 -19  11   -0.17    1.87
  -1 -13  18    2.86    1.74
   0 -20   7   24.91    2.96
   0 -18  12    0.80    1.52
   0 -16  15    7.47    1.77
   1 -19   9    4.12    1.75
   1 -15  15    8.83    2.17
   2 -16  13    0.88    1.43
   3 -19   6   41.40    2.92
   3 -17  10    4.30    1.76
   3 -13  14   92.92    2.89
   4 -20  -2    2.05    2.33
   4 -20  -1   12.71    2.26
   4 -16  10    4.15    1.72
   4 -12  13   51.74    2.36
   5 -19   1    1.48    2.00
   5 -17   7    3.03    2.27
   5 -15  10   21.40    1.98
   5 -11  12  275.76    4.27
   6 -16   7    6.91    2.28
   6 -14   9   51.00    2.63
   6 -12  10   55.01    2.22
   7 -17   2   13.36    2.83
   7 -15   6   14.15    2.33
   7 -13   8    1.20    1.77
   8 -16   2    4.72    2.50
   9 -15   1    2.02    2.53
  10 -14  -1    3.79    1.83
  10 -12   1    4.56    1.58
 -10 -16  20    4.55    1.42
  -8 -18  17    0.81    1.33
  -8 -14  21   26.99    2.15
  -7 -15  20   55.60    2.15
  -6 -18  16   17.54    2.11
  -5 -17  17    5.14    1.62
  -5 -15  19    3.40    1.77
  -4 -20  11   47.00    2.57
  -3 -15  18    3.58    1.33
  -3 -13  19    3.06    1.62
  -2 -20   9   25.72    2.68
  -1 -21   4    7.26    1.85
  -1 -17  14    7.80    1.78
   0 -12  17    2.19    1.57
   1 -21  -1    1.97    1.88
   1 -21   0   13.58    1.95
   1 -19   8   21.67    2.23
   1 -17  12    2.72    1.52
   2 -18   9    4.68    1.71
   2 -16  12    2.89    1.46
   2 -14  14   22.40    2.25
   3 -19   5    2.57    2.52
   3 -15  12   43.51    2.24
   3 -11  14   85.05    2.57
   4 -20  -8   11.82    2.02
   4 -20  -5   -1.88    1.99
   4 -20  -4   -0.13    1.93
   4 -20  -3    5.27    1.76
   4 -18   6    3.02    2.11
   5 -19   0    3.66    2.27
   5 -17   6    1.90    2.11
   5 -15   9    7.39    1.71
   6 -18   1    0.35    1.99
   6 -16   6    0.33    2.43
   8 -12   6    3.84    1.64
   9 -15   0   62.18    3.22
  10 -14  -2    3.03    1.98
 -12 -18  17    1.81    1.06
 -11 -19  15    0.47    1.31
 -10 -18  17    0.49    1.28
  -9 -19  15    1.99    1.39
  -7 -13  21    9.88    2.15
  -6 -14  20   10.00    1.72
  -4 -20  10   15.07    2.30
  -4 -14  19    0.44    1.60
  -3 -21   6   -0.61    1.52
  -3 -19  12    4.97    1.69
  -2 -18  13    2.74    1.74
  -1 -21   3    0.10    1.85
  -1 -19  10    8.28    2.06
   0 -20   6   26.95    2.75
   0 -16  14   -0.84    1.83
   1 -21  -5    2.74    1.67
   1 -21  -4    7.99    1.80
   1 -21  -3    1.50    1.58
   1 -21  -2   13.38    1.82
   1 -15  14   90.21    2.88
   1 -11  16    2.04    1.36
   3 -19   4   27.14    2.55
   3 -17   9    4.47    1.81
   3 -13  13   21.74    2.20
   4 -16   9   14.04    1.89
   4 -14  11  102.41    2.98
   4 -12  12   39.03    2.17
   5 -19  -1   16.60    2.57
   6 -18   0   -1.30    1.88
   6 -16   5   28.50    2.62
   6 -14   8   24.45    2.19
   6 -12   9   24.65    1.87
   7 -17   1   30.13    2.63
   7 -13   7   10.28    1.76
   8 -16   0   16.65    2.70
   9 -15  -1    3.57    2.37
 -10 -20  12    6.96    1.69
  -9 -17  18    1.02    1.51
  -9 -15  20  168.95    3.31
  -8 -18  16    1.85    1.62
  -8 -16  19    7.86    1.30
  -7 -21   8    0.31    1.26
  -7 -19  14    3.66    1.43
  -6 -20  11   20.02    2.24
  -6 -16  18    0.79    1.23
  -4 -16  17    2.11    1.27
  -3 -21   5    2.74    1.35
  -3 -15  17    3.71    1.38
  -2 -20   8   41.20    2.88
  -2 -14  17    0.55    1.52
  -1 -21   2   14.90    2.19
  -1 -17  13   22.10    2.10
  -1 -13  17    0.63    1.39
   0 -20   5   16.30    2.27
   1 -19   7    4.20    1.98
   1 -17  11    5.71    1.66
   1 -13  15    2.25    1.62
   2 -18   8    2.27    1.73
   2 -16  11   12.01    1.64
   2 -14  13   97.02    2.77
   2 -12  14    7.59    1.46
   3 -17   8   20.36    2.11
   3 -15  11    9.13    1.82
   4 -18   4    1.00    2.09
   5 -19  -3    4.01    2.57
   5 -17   5   12.69    2.29
   5 -15   8    3.21    1.96
   6 -18  -1    0.27    2.04
   6 -14   7    2.65    1.77
   7 -17  -1   32.45    3.10
   7 -17   0    8.39    2.42
   7 -13   6    0.93    1.56
   8 -16  -1   23.99    2.47
   9 -13   1    4.72    2.22
 -11 -19  14   15.14    1.89
 -11 -17  18   13.53    1.48
 -10 -16  19   14.15    1.45
  -9 -19  14    0.95    1.43
  -7 -21   7    8.39    1.68
  -7 -17  17    1.71    1.40
  -7 -15  19    6.29    1.54
  -6 -18  15    3.27    1.47
  -5 -17  16   18.38    1.74
  -5 -15  18   65.27    2.23
  -4 -14  18    9.05    2.10
  -4 -12  19  168.49    3.46
  -3 -21   4    0.94    1.44
  -3 -19  11    4.74    1.94
  -2 -20   7   27.73    2.76
  -1 -21   1    1.62    1.88
  -1 -19   9    3.58    1.75
   0 -18  10   -0.59    1.49
   0 -16  13    0.13    1.82
   0 -14  15   11.85    1.76
   0 -12  16    7.79    1.50
   1 -15  13    7.74    2.02
   2 -20   0    0.09    1.77
   2 -18   7    9.20    1.85
   3 -13  12   97.58    2.68
   4 -16   8    2.37    1.68
   4 -12  11   81.90    2.36
   5 -19  -7    0.48    2.10
   5 -19  -6    0.46    2.13
   5 -17   4    4.48    2.37
   5 -13   9   40.81    2.06
   6 -18  -2   -0.52    1.88
   6 -12   8   18.20    1.74
   7 -17  -2   10.09    2.32
   8 -14   2    1.46    2.02
   9 -15  -3    7.81    2.31
   9 -13   0   17.22    2.06
 -12 -18  16    3.79    1.38
  -9 -17  17   13.75    1.76
  -8 -16  18    0.31    1.51
  -8 -14  20    6.85    1.81
  -7 -19  13    6.01    1.61
  -6 -20  10   15.32    2.01
  -6 -14  19   73.41    2.60
  -5 -21   5    7.80    1.80
  -5 -13  19    7.66    2.02
  -4 -18  13   -0.34    1.64
  -4 -16  16    3.22    1.38
  -3 -21   3    1.19    1.48
  -1 -19   8   31.98    2.20
  -1 -17  12   11.79    2.01
  -1 -13  16    3.92    1.38
   1 -17  10    2.30    1.57
   1 -13  14   10.55    1.68
   2 -20  -1    0.43    1.70
   2 -16  10    3.01    1.63
   3 -17   7    4.76    2.02
   3 -15  10    1.92    1.60
   4 -16   7    7.48    1.97
   5 -15   7    4.60    1.87
   6 -18  -4   -0.65    1.82
   6 -14   6   18.83    2.18
   7 -17  -3    6.71    2.40
   7 -13   5    1.62    1.56
   8 -16  -4   -0.35    2.11
   8 -14   1    2.03    1.85
   9 -15  -5    2.91    2.06
 -14 -18  15   -0.38    0.93
 -13 -19  13    0.00    1.46
 -13 -17  17   25.67    1.97
 -11 -17  17    8.72    1.83
  -9 -15  19    9.85    1.99
  -8 -18  15   -0.19    1.36
  -7 -21   6    3.86    1.50
  -7 -17  16    1.76    1.46
  -6 -20   9   21.20    2.44
  -6 -18  14    5.73    1.72
  -6 -16  17    7.35    1.39
  -5 -17  15   11.29    1.60
  -4 -20   8   24.35    2.42
  -3 -21   2    2.15    1.49
  -3 -15  16   74.49    2.32
  -3 -11  18   21.84    1.88
  -2 -20   6   28.37    2.84
  -2 -16  14   14.20    1.99
  -2 -12  17    4.46    1.75
  -1 -21  -3    3.79    1.86
  -1 -21  -2    8.35    1.76
  -1 -15  14   39.28    2.12
   0 -18   9   -0.96    1.53
   0 -16  12    2.79    1.79
   0 -14  14   45.39    2.26
   1 -19   5    5.14    2.21
   1 -15  12   15.53    1.91
   2 -20  -3   10.06    1.92
   2 -20  -2   -1.14    1.70
   2 -18   6    2.34    1.84
   2 -12  13   27.28    1.66
   3 -19   0   37.30    3.27
   3 -13  11   43.26    2.05
   4 -14   9    7.22    1.50
   5 -15   6    6.36    1.89
   5 -13   8   17.27    1.68
   6 -18  -5    6.24    1.94
   6 -16   2   21.41    2.65
   6 -12   7   22.84    1.77
   7 -17  -4    0.96    1.94
   7 -15   2  121.27    3.85
   8 -16  -5    5.60    2.04
   9 -13  -1    3.73    2.02
 -12 -18  15    9.98    1.61
 -11 -19  13    3.85    1.49
 -10 -20  10    5.33    1.55
 -10 -18  15    2.01    1.40
 -10 -16  18    2.85    1.41
  -7 -21   5    1.75    1.55
  -7 -15  18  105.27    2.65
  -5 -21   4   24.07    1.97
  -5 -19  11    4.17    2.08
  -5 -15  17   11.04    1.71
  -5 -11  19    9.04    1.74
  -4 -18  12    7.46    1.76
  -4 -16  15    0.21    1.45
  -4 -12  18   26.01    2.13
  -3 -21   1    0.08    1.54
  -3 -19   9    3.03    2.47
  -3 -17  13   54.00    2.51
  -3 -13  17    2.60    1.68
  -1 -21  -6    3.65    1.55
  -1 -21  -5    1.29    1.51
  -1 -21  -4    4.48    1.52
  -1 -19   7    4.50    1.98
  -1 -17  11   37.12    2.23
   0 -20   2    2.45    2.06
   0 -18   8    2.35    1.62
   1 -19   4    1.23    2.22
   1 -17   9    2.91    1.61
   1 -13  13   47.56    1.95
   2 -20  -7   23.47    2.26
   2 -20  -5   24.28    2.09
   2 -20  -4    8.70    2.01
   2 -16   9   32.73    2.25
   2 -14  11    3.93    1.48
   3 -19  -1   10.13    2.51
   3 -17   6   73.42    3.05
   3 -15   9    2.81    1.41
   4 -16   6    1.66    1.83
   6 -14   5   10.62    1.92
   7 -15   1   11.07    2.78
   9 -13  -2    1.58    1.89
 -11 -15  19    2.31    1.36
  -9 -17  16    4.65    1.52
  -8 -18  14    2.10    1.41
  -8 -16  17    1.34    1.27
  -8 -14  19   97.69    2.79
  -7 -21   4   19.63    1.88
  -6 -20   8   16.91    2.06
  -6 -16  16    3.18    1.36
  -6 -14  18    5.88    1.86
  -5 -21   3    1.36    1.83
  -3 -21   0    2.41    1.55
  -3 -15  15    6.02    2.03
  -2 -20   4    6.35    2.21
  -2 -18  10    3.30    1.74
  -2 -16  13   21.56    2.04
  -2 -12  16    4.83    1.52
  -1 -19   6   32.02    2.29
   0 -16  11   -1.17    1.51
   0 -14  13    3.61    1.52
   1 -19   3   15.08    2.20
   1 -17   8   27.33    2.00
   1 -15  11    6.16    1.71
   2 -18   4    5.60    2.68
   2 -12  12    2.88    1.28
   3 -19  -2   38.74    2.84
   3 -13  10    4.16    1.26
   4 -18   0    0.24    2.03
   4 -16   5    6.05    1.99
   4 -14   8   10.37    1.61
   5 -17   1   -2.10    2.05
   5 -15   5   21.37    2.11
   5 -13   7    0.28    1.32
   9 -13  -3    1.57    1.80
 -14 -18  14    3.63    1.57
 -13 -17  16   39.32    2.18
 -11 -19  12   11.49    1.68
 -11 -17  16   15.30    1.62
 -10 -18  14    6.46    1.86
  -9 -15  18   76.13    2.25
  -7 -21   3    0.32    1.70
  -7 -17  15    4.26    1.36
  -5 -21   2   24.16    1.94
  -5 -15  16  100.98    2.51
  -4 -20   6   11.67    2.18
  -4 -18  11   66.45    2.79
  -3 -21  -1    0.93    1.57
  -3 -13  16   30.49    1.85
  -2 -20   3   11.95    2.07
  -2 -18   9   34.51    2.21
  -1 -17  10   13.17    1.91
  -1 -15  13    8.99    1.92
   0 -18   7    0.63    1.68
   2 -16   8    0.85    1.72
   2 -14  10    5.23    1.32
   3 -19  -4   -2.06    2.07
   3 -19  -3   -0.72    2.03
   3 -17   4   43.10    2.91
   3 -15   8    9.64    1.25
   4 -18  -1    9.40    2.02
   4 -14   7   39.27    2.01
   5 -17   0    8.31    2.13
   5 -15   4   22.04    2.19
   6 -16   0    3.59    1.93
   7 -15  -1    8.48    2.43
   7 -13   2   38.40    2.22
   8 -14  -2    3.04    2.01
 -12 -18  14    1.30    1.48
 -10 -16  17    1.23    1.22
 -10 -14  19   57.41    2.18
  -9 -19  11    2.77    2.00
  -8 -20   8    2.73    1.73
  -8 -18  13    2.19    1.41
  -7 -21   2   14.03    1.82
  -7 -15  17   13.65    1.63
  -6 -20   7    3.43    1.94
  -6 -16  15   12.98    1.77
  -6 -14  17  105.15    2.78
  -5 -21   0    9.92    1.89
  -5 -21   1   -1.07    1.59
  -5 -11  18  267.19    3.55
  -4 -20   5   -0.41    1.88
  -4 -14  16    8.52    1.99
  -3 -21  -5    3.75    1.55
  -3 -21  -4    5.66    1.59
  -2 -16  12   55.22    2.60
   0 -20 -11    6.81    1.48
   0 -20  -2    2.46    1.91
   0 -14  12   12.21    1.58
   1 -17   7    1.73    1.75
   1 -15  10   -0.39    1.32
   2 -18   3   25.52    2.55
   3 -19  -9    1.44    2.43
   3 -19  -7    1.48    2.90
   3 -19  -5    3.53    2.02
   3 -15   7    0.97    1.60
   3 -13   9    5.35    1.39
   4 -18  -3   16.80    2.70
   4 -18  -2    2.76    1.94
   4 -16   4    1.05    1.92
   5 -17  -1    1.87    2.00
   5 -13   6    7.29    1.46
   6 -16  -1    3.45    1.92
   8 -14  -3   43.35    2.95
 -13 -19  11    1.24    1.46
 -12 -16  17    4.66    1.29
 -11 -19  11   -0.44    1.53
 -11 -15  18   14.37    1.25
  -9 -17  15    8.15    1.54
  -9 -13  19    2.12    1.47
  -8 -20   7    0.57    1.46
  -8 -16  16    1.22    1.23
  -8 -14  18   16.77    1.58
  -7 -21   1    1.26    1.60
  -7 -19  10   16.71    2.08
  -7 -17  14    2.94    1.41
  -6 -20   6    2.17    1.77
  -5 -21  -1    2.03    1.48
  -5 -13  17    5.94    1.72
  -4 -20   4    0.70    1.83
  -4 -18  10    5.80    2.40
  -3 -17  11   20.39    2.41
  -2 -20   1    0.83    1.82
  -2 -18   8    4.12    2.01
  -2 -12  15   14.54    1.55
  -1 -19   4    9.04    2.35
  -1 -17   9   18.19    1.96
  -1 -15  12  115.24    2.96
   0 -20 -10    1.46    1.44
   0 -20  -5   13.85    2.47
   0 -20  -4    8.10    1.92
   0 -20  -3   15.13    2.01
   0 -12  13   56.44    2.08
   1 -17   6   21.89    2.03
   3 -17   3   -0.39    2.16
   4 -18  -4    1.46    2.00
   4 -16   3    7.65    2.19
   4 -14   6   12.04    1.86
   5 -17  -2   15.67    2.47
   6 -16  -2    3.84    2.09
   6 -14   2    1.93    1.50
   8 -14  -4   16.90    2.17
 -14 -18  13   18.41    1.79
 -13 -17  15   28.14    2.13
 -11 -17  15    2.72    1.67
 -10 -20   7    1.56    1.54
 -10 -18  13    2.27    1.51
 -10 -16  16    1.26    1.43
  -9 -15  17    2.15    1.45
  -8 -18  12   -0.31    1.57
  -7 -21   0    3.67    1.41
  -7 -15  16   31.09    1.77
  -6 -20   5    5.29    1.64
  -6 -18  11   17.33    1.98
  -5 -21  -3    0.29    1.29
  -5 -21  -2   -0.23    1.39
  -5 -19   8   42.88    2.71
  -5 -15  15   24.80    1.72
  -4 -14  15  159.29    2.86
  -3 -19   6   50.77    2.63
  -3 -13  15    2.04    1.34
  -2 -20   0    0.99    1.72
  -2 -16  11   81.03    2.94
  -1 -19   3    2.14    1.99
  -1 -13  13    4.02    1.41
   0 -18   5    4.48    1.80
   0 -16   9    7.35    1.58
   1 -15   9    1.38    1.28
   1 -13  11   15.29    1.56
   2 -16   6    7.22    2.22
   3 -17   2    8.67    2.26
   3 -15   6   23.25    1.94
   4 -18  -7   10.94    2.35
   4 -18  -6    4.47    1.88
   4 -18  -5    4.99    2.04
   5 -17  -4    6.81    2.17
   6 -16  -4    2.34    1.98
   6 -14   1    2.18    1.71
   7 -13   0   15.31    1.98
   8 -14  -6   11.14    1.84
 -13 -19  10    8.09    1.50
 -12 -16  16   14.37    1.73
 -11 -19  10    0.07    1.49
 -10 -14  18   30.01    1.73
  -9 -17  14    0.09    1.53
  -8 -20   6    1.77    1.58
  -8 -16  15   19.36    1.67
  -8 -14  17   55.59    1.97
  -7 -21  -2    0.88    1.15
  -7 -21  -1    1.13    1.16
  -7 -17  13    5.53    1.56
  -6 -16  14    5.53    1.45
  -6 -14  16    4.15    1.49
  -5 -19   7    0.28    1.92
  -5 -13  16   44.42    1.86
  -4 -20   2    1.36    2.17
  -4 -18   9  102.84    3.40
  -4 -12  16    0.04    1.39
  -3 -19   5    1.14    1.78
  -2 -20  -1   -0.84    1.66
  -1 -19   2    1.42    1.94
  -1 -17   8   14.62    1.93
  -1 -15  11   13.00    2.10
   0 -18   4    4.56    1.97
   0 -16   8    4.14    1.59
   0 -14  11    6.67    1.18
   0 -12  12    5.79    1.48
   1 -19  -2    3.27    2.03
   1 -17   5    2.77    1.67
   3 -15   5    1.39    1.74
   4 -18 -10    3.28    2.02
   4 -18  -8    6.21    2.10
   4 -14   5   97.16    2.77
   5 -17  -6    2.28    1.87
   5 -15   1    4.22    1.79
   5 -13   4   58.75    2.51
   7 -13  -1    2.04    1.62
 -15 -17  14   44.20    2.07
 -14 -16  16   18.62    1.74
 -13 -15  17    4.09    1.49
 -11 -17  14    3.67    1.41
 -11 -15  17    3.67    1.07
 -10 -18  12   -3.19    1.68
  -8 -20   5   15.21    1.80
  -7 -19   8    7.82    1.69
  -7 -13  17   28.24    1.84
  -6 -20   4    7.89    2.00
  -5 -17  11    4.12    1.97
  -4 -20   1   11.68    1.87
  -4 -16  12    1.12    1.82
  -3 -13  14    1.69    1.20
  -2 -20 -11    0.22    1.45
  -2 -18   6   -0.17    1.84
  -2 -16  10   22.55    2.55
  -2 -12  14   33.87    1.72
  -1 -19   1    0.66    2.01
  -1 -17   7    1.39    1.70
   0 -18   3    9.92    2.39
   1 -19 -12    2.32    1.66
   1 -19  -4    5.92    2.08
   1 -19  -3    1.87    1.77
   1 -17   4   17.06    2.16
   1 -15   8    1.31    1.47
   1 -13  10  208.36    3.23
   3 -13   7   28.30    1.88
   4 -14   4   11.05    1.94
   5 -17  -9    4.48    1.71
   6 -16  -6    5.39    1.76
   6 -14   0    4.42    1.64
   7 -15  -7    0.78    1.88
   7 -13  -2   -1.97    1.52
 -13 -19   9    0.26    1.37
 -13 -17  14   42.98    2.34
 -12 -20   5   19.86    1.68
 -11 -19   9    4.91    1.47
 -10 -20   5    0.24    1.48
 -10 -16  15    8.86    1.53
  -9 -17  13    1.58    1.37
  -9 -15  16    2.34    1.25
  -8 -20   4    6.23    1.70
  -7 -15  15   19.25    1.57
  -6 -20   3   23.84    2.27
  -6 -16  13    7.08    1.68
  -5 -19   6   -1.74    1.65
  -4 -20   0    2.64    1.80
  -4 -14  14    2.77    1.50
  -3 -19   4   -0.25    1.63
  -3 -17   9    7.13    2.19
  -2 -20 -10    0.08    1.30
  -2 -20  -9   16.26    1.65
  -2 -20  -8    3.81    2.12
  -2 -20  -7   49.21    2.84
  -2 -20  -6   19.45    2.61
  -2 -20  -5   35.36    2.43
  -2 -20  -4    7.01    1.94
  -2 -14  12    0.13    1.53
  -1 -15  10  123.24    3.07
  -1 -13  12  118.70    2.50
   0 -18   2    5.60    2.26
   0 -16   7   18.89    1.89
   0 -14  10   -0.26    1.31
   1 -19 -11   -0.85    1.61
   1 -19 -10    7.71    2.02
   1 -19  -6   21.62    2.44
   1 -19  -5    4.56    1.85
   1 -15   7    3.94    1.30
   2 -18  -2    3.39    2.19
   2 -16   4   11.98    2.20
   2 -14   7  201.39    3.41
   3 -17  -1   45.93    2.84
   3 -15   4   10.23    1.95
   6 -14  -1    4.73    1.87
 -15 -17  13    3.13    1.82
 -14 -18  11    7.80    1.74
 -14 -16  15   54.26    2.39
 -12 -20   4   -2.05    1.51
 -12 -16  15   13.84    1.61
 -11 -15  16    0.99    1.29
 -10 -20   4    1.72    1.43
 -10 -18  11   14.10    1.75
 -10 -14  17    0.55    1.27
  -9 -19   8    2.17    1.63
  -8 -20   3    6.72    1.91
  -8 -14  16   21.46    1.58
  -7 -19   7   -0.31    1.77
  -6 -20   2    9.49    2.14
  -6 -18   9    1.94    1.86
  -6 -14  15   23.66    1.58
  -5 -19   5    2.39    1.53
  -5 -17  10   51.15    2.55
  -5 -15  13   20.26    1.68
  -5 -13  15    2.79    1.32
  -4 -20  -1    1.45    1.70
  -4 -18   7   15.26    1.98
  -4 -16  11   42.78    2.43
  -4 -12  15    1.96    1.31
  -3 -19   3    1.87    1.71
  -3 -17   8   93.19    2.98
  -2 -18   5    6.97    1.77
  -2 -16   9  127.31    3.50
  -1 -19  -1    2.99    1.98
  -1 -17   6    8.12    1.75
   1 -13   9   26.60    1.88
   2 -18  -4    4.74    1.84
   2 -18  -3    9.83    2.08
   2 -16   3   16.86    2.14
   3 -15   3    2.88    1.62
   3 -13   6  166.11    3.13
   4 -16  -1    2.23    1.84
 -16 -18  10    6.79    1.42
 -15 -19   7    1.67    1.25
 -13 -19   8   -0.63    1.38
 -13 -17  13   11.53    1.79
 -13 -15  16   63.17    2.14
 -12 -20   3   27.64    1.87
 -12 -18  11    1.77    1.62
 -12 -14  17   13.62    1.34
 -10 -20   3   38.10    2.24
 -10 -16  14    3.07    1.33
  -9 -19   7   18.43    1.94
  -9 -17  12   42.44    2.15
  -9 -15  15    7.32    1.31
  -9 -13  17    8.94    1.33
  -8 -12  17   15.13    1.58
  -7 -19   6    5.72    1.88
  -7 -15  14    0.59    1.26
  -7 -13  16   13.66    1.30
  -6 -20   1    6.12    1.83
  -6 -18   8   15.37    2.12
  -5 -19   4   29.32    2.31
  -4 -20 -11    1.88    1.07
  -3 -15  11    3.32    1.78
  -2 -18   4    4.07    1.82
  -2 -14  11   10.91    1.37
  -1 -17   5    7.45    1.72
  -1 -15   9   23.41    2.00
  -1 -13  11   26.88    1.68
   0 -18   1   28.93    2.69
   0 -16   6    6.02    1.54
   0 -14   9   48.45    1.89
   1 -17   2    3.97    2.31
   1 -15   6   -0.53    1.42
   2 -18  -6    1.39    2.22
   2 -18  -5    4.51    2.14
   2 -14   6   17.96    2.05
   3 -17  -3   44.41    2.60
   4 -16  -2   15.22    2.12
   5 -15  -2   17.12    2.30
   6 -14  -3    5.99    1.79
 -16 -16  14   11.11    1.86
 -14 -18  10    0.74    1.68
 -13 -19   7   -0.34    1.34
 -12 -20   2    4.23    1.63
 -10 -20   2    6.66    2.07
 -10 -18  10    8.11    1.93
 -10 -14  16   18.03    1.46
  -8 -20   2   -1.16    1.51
  -8 -16  13   33.44    1.87
  -6 -20  -1    3.99    2.14
  -6 -20   0   -3.62    1.70
  -6 -14  14    4.34    1.22
  -5 -17   9    5.51    1.99
  -4 -20 -10   -1.27    1.38
  -4 -20  -9    0.52    1.26
  -4 -20  -8    4.29    1.63
  -4 -20  -7   14.32    2.15
  -4 -16  10   24.95    2.19
  -4 -12  14    0.65    1.21
  -3 -17   7    8.88    2.06
  -2 -16   8   16.00    2.14
  -1 -19 -13    9.02    1.77
  -1 -19  -4    1.01    1.78
  -1 -15   8   46.56    2.19
   0 -18   0   26.01    2.70
   1 -17   1   14.72    2.32
   1 -13   8  222.54    3.29
   2 -18 -12    0.21    1.47
   2 -18 -10    0.52    2.20
   2 -18  -8    5.03    2.23
   2 -16   2    1.64    1.91
   3 -17  -4    2.83    2.00
   3 -15   2    0.46    1.62
   3 -13   5   35.65    2.05
   4 -16  -3   22.83    2.36
 -16 -18   9    8.30    1.60
 -15 -17  12   17.94    1.98
 -14 -16  14    0.48    1.83
 -12 -20   1   29.00    1.84
 -12 -18  10   12.89    1.72
 -11 -17  12    5.11    1.58
 -11 -15  15    1.16    1.12
 -11 -13  17   14.83    1.53
 -10 -20   1   55.31    2.47
  -9 -19   6   29.20    2.23
  -9 -17  11    5.46    1.85
  -8 -20   0   10.53    1.65
  -8 -14  15    1.27    1.12
  -7 -19   5   15.14    2.19
  -7 -15  13    6.48    1.44
  -7 -13  15   22.12    1.60
  -6 -18   7   22.57    2.30
  -5 -19   3   12.41    2.07
  -5 -13  14    2.37    1.15
  -4 -18   5    5.16    1.81
  -3 -15  10   44.19    2.11
  -2 -14  10    1.05    1.17
  -1 -19 -12    4.96    1.55
  -1 -19 -11    0.73    1.69
  -1 -19  -6   22.25    2.28
  -1 -19  -5    4.66    1.88
  -1 -17   4   -1.86    1.55
   0 -14   8    4.47    1.16
   1 -17   0   12.23    2.20
   1 -15   5    9.25    1.46
   2 -16   1    9.37    2.04
   2 -14   5  136.13    3.01
   3 -17  -6   22.82    2.29
   3 -17  -5    3.40    2.00
   4 -16  -4   47.08    2.99
 -15 -19   5    4.55    1.46
 -15 -15  15    5.96    1.62
 -14 -18   9    2.43    1.50
 -13 -15  15    5.90    1.35
 -12 -20  -1   18.40    1.85
 -12 -20   0   10.16    1.77
 -12 -18   9    5.93    1.81
 -12 -14  16    0.16    1.16
 -11 -19   6   11.62    1.80
 -10 -20   0   18.80    2.11
 -10 -16  13   17.74    1.65
 -10 -12  17   19.71    1.59
  -9 -19   5   16.84    2.10
  -9 -15  14   20.07    1.49
  -9 -13  16    1.85    1.13
  -8 -20  -1   28.03    2.43
  -8 -16  12    3.05    1.44
  -8 -12  16    3.58    1.45
  -7 -19   4   27.69    2.33
  -6 -20 -10    1.77    1.13
  -6 -20  -9   11.39    1.44
  -6 -20  -8   -1.11    1.57
  -6 -20  -5   12.35    2.27
  -6 -20  -4   27.83    2.28
  -5 -19   2   32.44    2.30
  -5 -17   8    7.29    1.93
  -4 -18   4    1.63    1.69
  -4 -16   9  111.82    3.18
  -3 -19  -1   20.82    2.47
  -3 -17   6   21.05    2.16
  -2 -18   2    7.09    2.03
  -2 -16   7   79.97    2.56
  -1 -19 -10    2.26    1.64
  -1 -19  -9    3.32    1.80
  -1 -19  -8   14.60    2.27
  -1 -19  -7    4.18    1.92
  -1 -17   3    3.07    1.67
  -1 -15   7   10.27    1.58
   0 -16   4   15.80    2.03
   0 -14   7   67.64    2.18
   1 -15   4    4.28    1.43
   1 -13   7   61.17    2.14
   2 -14   4   12.71    1.77
   3 -17  -9    2.48    2.66
   3 -17  -8   73.34    3.14
   3 -17  -7    0.61    2.34
   4 -16  -6   21.33    2.56
   5 -15  -5   10.09    2.40
   6 -14  -6    0.89    1.79
 -16 -16  13   37.56    2.05
 -15 -19   4    1.53    1.21
 -15 -17  11    0.54    1.59
 -14 -16  13   88.76    2.92
 -12 -16  13   32.51    2.05
 -11 -19   5   -0.82    1.55
 -11 -17  11    1.72    1.50
 -10 -20  -1   27.83    2.14
 -10 -14  15   55.85    1.75
  -8 -20  -4   23.17    2.11
  -8 -20  -2   26.19    2.23
  -8 -18   7   20.28    2.19
  -8 -14  14    9.90    1.26
  -7 -19   3   18.93    2.21
  -7 -17   9   10.85    2.01
  -6 -14  13    6.39    1.31
  -5 -19   1   23.04    2.39
  -5 -13  13    7.84    1.19
  -3 -19 -14    1.26    1.29
  -3 -19  -3    5.67    1.87
  -3 -19  -2    2.28    1.90
  -3 -17   5    4.15    1.75
  -3 -15   9    1.22    1.55
  -2 -18   1   45.08    2.86
  -2 -16   6   26.95    2.44
  -2 -14   9   25.64    1.56
  -1 -17   2    4.29    1.99
  -1 -13   9   56.26    2.01
   0 -18  -4    2.69    1.91
   0 -16   3    0.09    1.77
   3 -17 -11    9.82    1.99
   6 -14  -8   -0.06    1.67
 -17 -17  10    4.57    1.37
 -14 -18   8    0.20    1.40
 -13 -19   4    6.00    1.50
 -12 -18   8    2.41    1.63
 -11 -19   4    1.12    1.52
 -11 -15  14    1.26    1.21
 -11 -13  16  220.45    3.15
 -10 -20  -6    0.12    1.15
 -10 -20  -5    1.21    1.24
 -10 -20  -3    3.72    1.63
 -10 -16  12    2.95    1.62
  -9 -15  13    7.28    1.43
  -8 -20  -6    6.65    1.60
  -8 -16  11   30.82    2.03
  -7 -19   2   20.94    2.08
  -7 -15  12    4.99    1.28
  -7 -13  14    0.44    1.08
  -6 -18   5    7.19    1.72
  -6 -12  14   30.95    1.45
  -5 -19   0    6.11    1.94
  -4 -18   3   20.52    2.04
  -4 -16   8   15.46    2.38
  -3 -19 -13    3.58    1.38
  -3 -19 -12   14.46    1.99
  -2 -18   0    1.55    2.32
  -1 -15   6   17.72    1.99
   0 -18 -14    0.69    1.48
   0 -18 -13    0.47    1.58
   0 -18  -6    9.84    1.92
   0 -18  -5    1.05    1.85
   0 -14   6    4.70    1.36
   1 -17  -3    3.81    1.92
   1 -15   3    0.17    1.61
   1 -13   6   69.95    2.16
   2 -16  -2    4.82    1.81
   2 -14   3    5.30    1.56
   3 -15  -1   14.52    2.21
 -15 -17  10    3.96    1.58
 -15 -15  14   33.08    1.76
 -13 -19   3    3.14    1.72
 -13 -15  14   82.93    2.36
 -12 -16  12    1.28    1.53
 -12 -14  15   11.81    1.43
 -11 -17  10   14.53    1.82
 -10 -18   7   42.75    2.60
 -10 -12  16    0.85    1.36
  -8 -18   6    8.31    2.09
  -7 -19   1    5.30    1.72
  -7 -17   8   76.13    2.85
  -6 -18   4    2.31    1.54
  -6 -14  12    8.52    1.21
  -5 -19 -14   -1.10    1.35
  -5 -19  -1    2.07    1.92
  -5 -17   6    0.96    1.71
  -5 -15  10    6.39    1.45
  -5 -13  12   17.54    1.31
  -4 -16   7  144.06    3.48
  -3 -19 -11    4.54    1.57
  -3 -19 -10    6.32    1.72
  -3 -19  -9    1.20    1.62
  -3 -19  -8    3.47    1.77
  -3 -19  -6   40.33    2.46
  -3 -17   4    0.18    1.77
  -3 -15   8   36.53    1.90
  -2 -16   5   49.02    2.59
  -2 -14   8    5.87    1.36
  -1 -17   1    3.59    2.05
  -1 -13   8   69.03    2.02
   0 -18 -12   -0.70    1.74
   0 -18 -11    2.44    1.57
   0 -18 -10    1.14    1.51
   0 -18  -9   -0.30    1.75
   0 -18  -8   -0.10    1.82
   0 -18  -7    0.18    1.85
   0 -16   2    8.12    1.82
   1 -17  -4    2.05    1.69
   1 -15   2   53.31    2.51
   2 -16  -3    7.53    1.87
 -19 -17   7    5.86    1.44
 -18 -16  11    0.59    1.40
 -17 -17   9   10.26    1.69
 -16 -18   6   -0.75    1.35
 -15 -19   1    1.36    1.26
 -14 -18   7   13.71    1.67
 -14 -16  12    9.58    2.08
 -14 -14  15    0.41    1.08
 -13 -19   2   -1.14    1.60
 -11 -19   3    2.94    1.59
 -11 -15  13    1.42    1.33
 -10 -16  11   13.58    1.70
 -10 -14  14    5.99    1.39
  -9 -19   2   -1.30    1.74
  -9 -15  12   22.29    1.55
  -8 -18   5    9.50    1.95
  -8 -14  13   37.34    1.63
  -7 -17   7    3.67    2.12
  -7 -15  11    1.57    1.25
  -5 -19  -3    5.15    2.03
  -4 -18   1    6.23    1.72
  -4 -14  10   11.08    1.48
  -3 -17   3   51.68    2.56
  -3 -13  10   64.90    1.85
  -2 -18  -2    8.03    2.28
  -2 -16   4    3.72    1.66
  -1 -17   0   11.31    2.15
  -1 -15   5    0.19    1.42
   0 -14   5   20.16    1.58
   1 -17  -5    6.56    1.79
   2 -16  -4    1.67    1.97
   3 -15  -3   12.24    3.12
 -16 -18   5    1.66    1.49
 -15 -19   0   15.62    1.65
 -15 -17   9   22.72    1.98
 -15 -15  13    4.41    1.92
 -14 -18   6    0.27    1.48
 -13 -19   1    2.47    1.65
 -13 -17   9    2.36    1.51
 -13 -15  13   16.23    1.67
 -12 -16  11   30.75    2.00
 -11 -19   2   12.07    1.84
 -11 -17   9    1.19    1.64
 -11 -13  15   11.16    1.72
  -9 -19   1    2.25    1.79
  -9 -13  14   70.16    1.80
  -7 -19  -1    0.54    1.90
  -7 -13  13    4.53    1.13
  -6 -18   3   -0.79    1.50
  -6 -16   8   16.05    2.05
  -6 -14  11   24.35    1.44
  -6 -12  13    3.45    1.12
  -5 -19 -12    0.43    1.32
  -5 -19 -11    0.44    1.63
  -5 -17   5   52.20    2.48
  -5 -15   9   17.82    1.77
  -4 -18   0    0.28    1.65
  -4 -16   6   20.92    2.39
  -3 -17   2    0.22    1.93
  -3 -15   7    7.11    1.70
  -2 -18 -15   10.41    1.75
  -2 -14   7   52.85    1.97
  -1 -17  -1   13.40    2.30
  -1 -15   4   66.00    2.42
   0 -16   0    0.53    1.81
   1 -17  -7    3.75    2.04
   2 -16  -5   50.81    2.73
   2 -14   1   65.32    2.49
   4 -14  -4    7.03    2.22
 -19 -17   6    8.40    1.35
 -18 -16  10   -0.57    1.28
 -17 -17   8    3.12    1.48
 -14 -16  11   93.12    2.84
 -14 -14  14    5.28    1.48
 -13 -13  15   35.86    1.98
 -12 -14  14    1.37    1.02
 -11 -19   0   25.90    2.04
 -11 -15  12    6.45    1.43
 -10 -18   5   46.69    2.54
 -10 -16  10   12.78    1.68
 -10 -14  13  108.47    2.30
 -10 -12  15  120.41    2.30
  -9 -19  -1    4.50    2.09
  -9 -19   0   40.53    2.42
  -8 -18   4    3.83    1.60
  -8 -14  12    3.20    1.39
  -8 -12  14    0.07    1.15
  -7 -19 -13    3.34    1.38
  -7 -19  -3    7.20    1.99
  -7 -17   6   16.94    1.95
  -6 -18   2   -1.64    1.49
  -5 -19 -10   -0.51    1.50
  -5 -19  -9    1.56    1.60
  -5 -19  -8    4.07    1.49
  -5 -17   4    5.71    2.05
  -5 -13  11    2.68    1.06
  -4 -18  -1    5.77    1.88
  -4 -14   9   41.41    1.75
  -3 -15   6  128.48    3.07
  -3 -13   9    4.21    1.28
  -2 -18 -14    1.69    1.49
  -2 -16   3    7.14    1.66
  -1 -17  -2   11.55    2.07
   0 -16  -1    8.21    1.88
   0 -14   4   10.09    1.44
   1 -17 -10   11.26    2.07
   1 -17  -9   15.11    2.30
   1 -15   0  147.72    3.84
   3 -15  -5   11.52    2.74
 -20 -16   8   -0.02    0.85
 -19 -17   5   15.55    1.74
 -17 -17   7   -0.05    1.35
 -17 -15  12  112.68    2.79
 -16 -18   4    0.95    1.36
 -15 -17   8    3.39    1.79
 -13 -19  -2    7.98    1.74
 -13 -17   8    1.22    1.44
 -13 -15  12   93.27    2.78
 -12 -18   5   19.20    2.06
 -12 -16  10    5.38    1.72
 -11 -19  -1    1.83    1.83
  -9 -15  11    1.02    1.23
  -8 -18   3   10.09    1.65
  -7 -19 -12   12.74    1.66
  -7 -19 -11   -0.60    1.28
  -7 -19  -5    4.57    2.15
  -7 -17   5   -1.77    1.48
  -7 -13  12    4.13    1.10
  -6 -18   1    1.70    1.46
  -5 -17   3   26.18    2.10
  -4 -18 -16    1.89    1.48
  -4 -16   5  107.46    3.15
  -3 -17   1   51.13    2.65
  -2 -18 -13    7.77    1.79
  -2 -18 -12    2.34    1.78
  -2 -18 -11    3.37    1.58
  -2 -18 -10   -0.90    1.67
  -2 -18  -9    5.41    1.81
  -2 -18  -8    1.46    1.90
  -2 -18  -7   10.51    1.81
  -2 -14   6    9.50    1.29
  -1 -15   3   20.80    2.06
   0 -14   3   17.14    1.52
   2 -16  -7   89.01    3.41
   3 -15  -7    7.84    2.17
   4 -14  -6    5.25    1.82
 -20 -16   7    2.56    1.31
 -18 -16   9    0.82    1.39
 -16 -18   3    2.09    1.27
 -15 -15  12  102.22    2.91
 -14 -16  10    6.00    2.10
 -13 -19  -6    5.52    1.22
 -13 -19  -5   -0.21    1.14
 -13 -19  -4   -0.70    1.11
 -13 -19  -3   -0.31    1.34
 -12 -18   4   17.76    2.11
 -12 -14  13    5.67    1.17
 -12 -12  15  327.51    3.77
 -11 -19  -3   -1.48    1.54
 -11 -15  11    3.89    1.70
 -11 -13  14  247.80    3.15
 -10 -18   3   15.37    2.08
 -10 -16   9   10.76    1.81
  -9 -19  -4   47.28    2.54
  -9 -19  -3    3.00    2.24
  -9 -13  13    5.71    1.32
  -8 -18   2   -1.18    1.52
  -8 -14  11   75.98    2.11
  -7 -19 -10    5.33    1.49
  -7 -19  -6   42.27    2.30
  -6 -18   0    1.29    1.61
  -4 -18 -15    3.82    1.56
  -4 -18  -4   -0.06    2.13
  -4 -18  -3    8.10    1.90
  -4 -16   4   49.79    2.72
  -4 -14   8    5.06    1.29
  -3 -15   5   16.49    2.20
  -3 -13   8   30.26    1.53
  -2 -16   1    2.02    1.72
  -1 -17  -5    0.18    1.89
  -1 -15   2  153.78    3.49
   4 -14  -8    3.73    1.91
 -19 -17   4   12.64    1.71
 -17 -17   6   11.74    1.87
 -17 -15  11   19.38    2.47
 -16 -14  13    1.14    1.29
 -15 -17   7   34.75    2.29
 -14 -18   3    2.30    1.46
 -14 -14  13    1.85    1.16
 -13 -17   7   -1.21    1.54
 -12 -18   3    5.30    1.71
 -12 -16   9   19.27    1.80
 -11 -19  -9    4.05    1.38
 -11 -19  -7    1.95    1.25
 -11 -19  -6    1.13    1.24
 -11 -19  -5    0.74    1.27
 -11 -19  -4    3.77    1.56
 -10 -12  14   19.14    1.60
  -9 -19  -8    5.64    1.56
  -9 -19  -7    0.95    1.30
  -9 -19  -6    4.22    1.75
  -9 -19  -5    3.19    1.84
  -9 -15  10    7.10    1.51
  -8 -18   1    1.28    1.63
  -8 -16   7   23.43    2.07
  -8 -12  13    2.05    0.98
  -7 -17   4    6.17    1.62
  -6 -18 -16    2.94    1.33
  -6 -18  -1    2.12    1.48
  -5 -17   2   25.61    2.19
  -3 -17  -1    2.43    1.96
  -2 -14   5    1.17    1.19
  -1 -17 -16    0.99    1.39
  -1 -17 -15    8.99    1.91
  -1 -17  -7   -0.42    2.01
   0 -16  -4   14.68    2.11
   0 -14   2    9.71    1.70
   3 -15 -11    3.43    2.15
   3 -15  -9    1.44    1.72
 -20 -16   6    6.34    1.62
 -19 -17   3    7.18    1.49
 -19 -15  10   -1.03    1.44
 -18 -16   8    5.89    1.66
 -17 -17   5    1.16    1.52
 -16 -18   0    0.84    1.51
 -16 -16   9   56.46    2.71
 -15 -17   6    3.95    1.70
 -15 -15  11   21.37    2.30
 -14 -16   9   57.33    2.66
 -13 -15  11   14.63    1.89
 -12 -18   2   -0.86    1.54
 -12 -14  12    3.25    1.49
 -11 -17   6   14.71    2.15
  -9 -13  12  148.87    2.50
  -8 -18   0   -0.21    1.56
  -7 -17   3    9.00    1.75
  -7 -15   8   25.60    1.81
  -7 -13  11   19.14    1.29
  -6 -18  -3   -0.21    2.23
  -6 -18  -2    0.11    1.56
  -6 -16   5    4.12    1.90
  -5 -17   1    4.12    1.71
  -5 -15   6  246.80    4.09
  -4 -18 -13   12.97    1.80
  -4 -18 -12    1.82    1.66
  -4 -18 -11    5.59    2.07
  -4 -18  -9    0.48    1.81
  -4 -18  -8    5.98    1.67
  -4 -16   3   27.13    2.34
  -4 -14   7    4.88    1.32
  -3 -17  -2    7.06    1.98
  -3 -15   4  281.19    4.86
  -3 -13   7    2.92    1.06
  -2 -16   0    5.50    1.80
  -1 -17 -14    3.00    1.67
  -1 -17 -13    7.94    2.03
  -1 -17  -9    2.75    1.84
  -1 -17  -8   20.57    2.43
   4 -14 -11   12.81    1.78
 -19 -17   2   20.55    1.86
 -16 -18  -1    2.93    1.29
 -16 -16   8   19.16    2.50
 -14 -18   1    2.00    1.44
 -12 -18   1    1.40    1.54
 -12 -16   8   10.18    1.69
 -12 -12  14   30.39    1.72
 -11 -17   5    3.44    1.90
 -11 -15  10   21.31    1.68
 -10 -18   1    2.11    1.56
  -9 -17   4    3.11    1.96
  -9 -15   9    1.55    1.38
  -8 -18  -1   10.24    1.79
  -8 -16   6   23.10    2.21
  -8 -14  10   15.17    1.45
  -8 -12  12    6.78    0.91
  -7 -17   2   15.61    1.89
  -6 -18 -15    9.07    1.53
  -6 -18 -14    0.41    1.56
  -6 -18  -4   10.13    2.14
  -6 -16   4    2.34    1.44
  -5 -17   0   10.20    1.91
  -4 -16   2   15.47    1.94
  -3 -17  -3    3.87    1.98
  -3 -15   3   10.78    2.44
  -2 -16  -1    9.68    1.90
  -2 -14   4    3.74    1.35
  -1 -17 -12    2.64    1.72
  -1 -17 -11    3.75    1.71
  -1 -17 -10    4.05    1.70
  -1 -15   0  162.98    3.93
   0 -16  -6    4.20    2.11
   1 -15  -4   58.94    2.89
   2 -14  -4    3.71    1.95
 -21 -15   7    8.53    1.72
 -20 -16   5    6.76    1.58
 -19 -17   0   28.20    2.00
 -19 -17   1   -0.31    1.36
 -18 -16   7    1.95    1.46
 -17 -17   4    6.23    1.64
 -17 -15  10  118.37    3.10
 -16 -18  -5    4.58    1.13
 -16 -18  -4    5.16    1.19
 -16 -18  -3    0.77    1.33
 -16 -18  -2    5.83    1.52
 -16 -14  12    3.44    1.32
 -15 -17   5    8.84    1.71
 -15 -15  10  187.02    3.64
 -14 -18   0    0.79    1.52
 -14 -16   8    8.20    1.83
 -14 -14  12   25.60    1.56
 -13 -15  10  102.54    2.78
 -13 -13  13   10.13    1.35
 -11 -17   4    3.60    1.81
 -10 -18  -1   24.34    1.90
 -10 -12  13  199.46    2.76
  -9 -17   3   37.85    2.14
  -8 -18 -15    4.63    1.39
  -8 -18  -2    2.27    1.81
  -7 -15   7    3.38    1.63
  -7 -13  10   25.66    1.48
  -6 -18 -13   32.74    2.25
  -6 -18  -5   21.01    2.34
  -6 -14   8    2.93    1.24
  -5 -17  -1    2.02    1.64
  -5 -15   5   17.90    2.70
  -4 -16   1    2.12    1.55
  -4 -14   6    3.52    1.46
  -3 -17 -17    1.73    1.37
  -2 -16  -2    5.03    1.96
  -2 -14   3  126.88    2.72
   0 -16  -8    6.24    1.91
   0 -16  -7   17.39    2.08
   0 -14   0   15.95    2.14
   1 -15  -5    1.77    1.91
   2 -14  -5    0.17    1.73
 -20 -16   4    1.21    1.58
 -19 -17  -1    1.19    1.33
 -18 -16   6    1.38    1.48
 -18 -14  11    6.75    1.41
 -17 -17   3    5.27    1.43
 -16 -16   7    5.66    1.84
 -15 -13  13   -0.53    1.15
 -14 -18  -2    0.37    1.47
 -14 -16   7   20.38    2.39
 -13 -17   4   -1.01    1.88
 -12 -18  -1    3.27    1.82
 -12 -16   7    0.28    1.66
 -12 -14  11    0.47    1.21
 -11 -15   9    2.90    1.54
 -11 -13  12   72.87    1.92
 -10 -18 -14    1.25    1.15
 -10 -18  -2   -1.57    1.72
 -10 -16   6    0.70    1.65
 -10 -14  10    3.54    1.47
  -8 -18 -14    1.52    1.45
  -8 -18 -13   13.53    1.91
  -8 -18  -4    8.38    2.54
  -8 -16   5   10.25    1.94
  -8 -14   9   58.29    1.95
  -7 -17 -19    1.44    1.09
  -7 -17   1   33.65    2.43
  -6 -18 -12    5.89    1.77
  -6 -18 -11   16.56    2.13
  -6 -18 -10    5.86    1.75
  -6 -18  -9    2.45    1.78
  -6 -16   3    4.17    1.56
  -5 -17 -18    0.62    1.46
  -5 -17  -2    0.74    1.89
  -5 -13   8    5.10    1.18
  -4 -14   5  122.33    2.78
  -3 -17 -16    1.97    1.43
  -3 -17 -15    0.43    1.74
  -3 -15   2  271.19    4.48
  -2 -16  -3   19.56    2.25
   0 -16 -15    8.11    1.81
   0 -16 -14   -1.49    1.66
   0 -16 -12    1.41    2.00
   0 -16 -11   -1.11    1.74
   0 -16 -10    5.85    2.00
   0 -16  -9    6.30    1.91
   0 -14  -1  144.46    3.42
   1 -15  -7   14.30    1.96
   2 -14  -6    4.91    1.74
 -21 -15   6   20.42    1.89
 -20 -16   3   26.88    1.97
 -19 -15   8    4.90    1.74
 -17 -17   2   -0.60    1.36
 -16 -14  11   53.65    2.06
 -15 -15   9   29.45    2.73
 -14 -18  -9    4.65    1.16
 -14 -18  -8   -0.16    1.15
 -14 -18  -7    9.09    1.62
 -14 -18  -6    3.54    1.48
 -14 -18  -5   10.41    1.43
 -14 -18  -4    2.47    1.50
 -14 -14  11    6.85    1.49
 -13 -17   3    6.19    1.64
 -13 -15   9    5.45    1.96
 -12 -18  -2    6.28    1.69
 -12 -12  13   97.25    2.05
 -11 -17   3   -0.91    1.75
 -11 -15   8   47.78    2.44
 -10 -18  -3   18.03    1.98
  -9 -17   2    3.85    1.60
  -8 -18 -12    3.13    1.62
  -8 -18 -11   20.80    1.88
  -8 -18  -7    7.10    1.86
  -8 -18  -6    3.92    2.25
  -8 -16   4    0.91    1.64
  -7 -17   0   11.60    1.99
  -7 -15   6   15.11    1.47
  -7 -13   9   46.26    1.67
  -6 -16   2    6.22    1.67
  -6 -14   7    7.30    1.03
  -5 -17 -17    4.45    1.48
  -5 -17  -3    4.33    2.02
  -5 -15   4  175.72    3.76
  -4 -16   0    6.60    1.82
  -3 -17 -14   -0.50    1.66
  -3 -17 -13    7.68    1.68
  -3 -17 -12    1.60    1.74
  -3 -17 -11   10.47    2.25
  -3 -17 -10    5.20    1.89
  -3 -17  -9    3.32    1.74
  -3 -17  -8   23.65    2.30
  -3 -15   1   14.88    2.37
  -2 -14   2   13.29    2.12
  -1 -15  -2   54.25    2.73
   1 -15  -9   20.82    2.59
 -21 -15   5    0.80    1.67
 -20 -16   2    6.19    1.82
 -20 -14   9   24.16    2.07
 -18 -16   5    6.15    1.73
 -18 -14  10    1.28    1.56
 -17 -13  12    8.47    1.76
 -16 -16   6   -0.20    1.74
 -15 -13  12    0.86    1.32
 -14 -16   6   10.21    1.77
 -13 -17   2    3.02    1.89
 -13 -13  12    2.63    1.05
 -12 -18 -10    1.42    1.24
 -12 -18  -9    3.47    1.23
 -12 -18  -8    2.36    1.52
 -12 -18  -6    0.53    1.38
 -12 -18  -4    0.91    1.64
 -12 -14  10   18.82    1.57
 -11 -17   2    0.78    1.71
 -11 -13  11   12.77    1.35
 -10 -18 -10    0.93    1.38
 -10 -18  -8    0.71    1.78
 -10 -18  -7    7.59    1.67
 -10 -18  -6    0.38    1.59
 -10 -18  -5   -0.41    1.81
 -10 -12  12   38.34    1.65
  -9 -17 -18    8.51    1.12
  -9 -17   1    5.69    1.78
  -9 -13  10   69.48    2.00
  -8 -18  -8   -1.49    1.58
  -7 -17 -18   13.73    1.58
  -7 -17  -1   35.36    2.33
  -7 -15   5    7.83    1.72
  -5 -17 -16    0.00    1.77
  -5 -17  -5   11.33    2.02
  -5 -15   3    8.39    1.88
  -5 -13   7   66.84    1.96
  -4 -16  -1   14.11    2.12
  -2 -16  -6   10.20    2.02
   2 -14  -8    4.87    1.82
 -20 -16   1   26.59    1.99
 -19 -15   7    8.21    1.74
 -17 -17  -1    7.54    1.50
 -16 -16   5    1.67    1.53
 -15 -17   1   -0.53    1.68
 -14 -14  10   10.48    1.75
 -14 -12  13    1.62    0.98
 -13 -17   1    2.64    1.95
 -13 -15   8  121.08    3.03
 -11 -17   1    5.77    1.74
 -10 -16   4    3.10    1.74
  -9 -17   0   14.66    1.86
  -9 -15   6   26.47    1.91
  -8 -16   3    3.05    1.70
  -7 -17 -17    3.38    1.46
  -7 -17  -3    8.59    1.87
  -7 -17  -2   17.10    2.02
  -6 -16   1   -0.13    1.65
  -5 -17 -15    1.81    1.58
  -5 -17  -6    1.16    2.03
  -4 -16  -2   12.77    2.13
  -3 -15   0   50.23    2.63
  -2 -16  -7   24.85    2.38
   2 -14 -10    0.21    1.51
   2 -14  -9   14.32    2.03
 -22 -14   6    0.32    1.53
 -21 -15   4    5.19    1.69
 -20 -16   0    7.30    1.52
 -20 -14   8   -0.60    1.84
 -19 -15   6   46.53    2.61
 -18 -16   3   22.79    2.01
 -17 -17  -3    0.14    1.30
 -17 -17  -2    2.00    1.47
 -17 -15   7    4.89    2.10
 -14 -16   5    0.99    1.67
 -13 -17   0    8.86    1.85
 -13 -13  11    0.13    1.09
 -12 -16   4    2.12    1.75
 -12 -14   9   11.34    1.53
 -12 -12  12    4.12    1.21
 -11 -17 -16    1.14    1.20
 -11 -17   0    3.79    1.73
 -10 -12  11   45.05    1.66
  -9 -17  -1    6.36    1.93
  -9 -13   9    1.92    1.27
  -8 -16   2   26.53    2.09
  -7 -17 -16   10.15    1.48
  -7 -17  -4   57.45    2.87
  -7 -15   4   17.58    1.97
  -6 -16   0    4.09    1.69
  -6 -14   5   11.70    1.59
  -5 -17 -14   11.09    1.91
  -5 -17 -13    1.29    1.83
  -5 -17 -12   18.19    1.91
  -5 -17 -11    1.62    1.56
  -5 -17 -10    4.75    1.61
  -5 -17  -9    2.08    1.81
  -5 -15   2   30.60    2.26
  -5 -13   6    0.61    1.22
  -4 -16 -19    9.52    1.87
  -4 -16  -3    9.85    2.06
  -4 -14   3  142.83    3.15
  -3 -15  -1    5.56    1.86
  -2 -16 -16    6.81    1.83
  -2 -16 -15   19.04    2.09
  -2 -16 -10    4.81    1.87
  -2 -16  -9   32.63    2.37
  -2 -16  -8    2.40    1.91
  -2 -14   0   15.06    2.17
  -1 -15  -6   -0.03    1.87
  -1 -15  -5    3.41    1.67
   0 -14  -4    7.68    1.74
   2 -14 -12    0.57    1.62
   2 -14 -11    9.77    1.88
 -21 -15   3   -0.32    1.36
 -20 -16  -2    2.13    1.38
 -20 -16  -1   19.34    1.78
 -18 -14   9    2.23    1.49
 -17 -17  -7   -0.77    1.17
 -17 -17  -5    0.98    1.17
 -17 -17  -4    0.44    1.23
 -17 -13  11   17.44    1.76
 -16 -16   4    4.56    1.62
 -16 -14   9   75.95    2.95
 -15 -15   7   13.88    2.65
 -15 -13  11    9.91    1.30
 -14 -14   9   69.12    2.39
 -14 -12  12    9.66    1.19
 -13 -17  -1    0.42    1.83
 -13 -15   7    8.75    2.11
 -11 -17  -1    0.67    1.60
 -11 -13  10    9.76    1.28
  -9 -17  -3   14.11    2.13
  -9 -15   5    5.40    2.00
  -7 -17  -6   54.18    2.93
  -7 -15   3   17.99    2.03
  -6 -16 -20    0.63    1.39
  -6 -16  -1   22.19    2.11
  -5 -15   1   25.20    1.99
  -4 -16  -5    5.65    1.92
  -4 -14   2   35.37    2.08
  -3 -15  -2    2.83    1.75
  -2 -16 -14    3.32    1.86
  -2 -16 -13    3.23    1.65
  -2 -16 -12    1.83    1.84
  -2 -16 -11    8.91    2.05
  -2 -14  -1   65.46    2.42
  -1 -15  -7    2.50    1.81
   0 -14  -5   19.27    1.88
 -22 -14   5    6.55    1.55
 -21 -15   2    9.19    1.63
 -19 -15   5    1.72    2.14
 -19 -13  10    9.23    1.61
 -18 -16   1   28.52    2.01
 -18 -14   8    7.40    2.05
 -17 -15   6    3.13    1.78
 -16 -16   3    5.91    1.78
 -16 -12  12   -0.95    1.12
 -15 -17 -11   -0.38    1.15
 -15 -17 -10    1.48    1.28
 -15 -17  -3    4.44    1.74
 -13 -17 -13    2.88    1.46
 -13 -15   6   94.92    3.08
 -13 -13  10   14.30    1.39
 -12 -16   3    1.95    1.80
 -12 -14   8    6.97    1.63
 -12 -12  11   12.62    1.38
 -11 -17 -15    2.39    1.23
 -11 -17  -3    6.45    1.61
 -11 -17  -2    2.16    1.57
 -10 -16   2    0.95    1.68
  -9 -17 -15    2.48    1.48
  -9 -15   4  121.13    3.33
  -8 -16 -20    0.29    1.36
  -8 -16   0   22.08    2.30
  -7 -17 -14    9.68    1.69
  -7 -17 -13    4.31    1.68
  -7 -17 -12   11.12    1.76
  -7 -17 -11   13.01    2.31
  -7 -17  -8   10.72    2.13
  -7 -17  -7   -0.05    2.11
  -6 -14   4   25.38    1.85
  -5 -13   5   11.32    1.29
  -4 -16 -17   11.21    2.10
  -3 -15  -3   -1.17    1.87
  -1 -15  -9    1.77    1.98
  -1 -15  -8    2.20    1.67
 -22 -14   4   -0.28    1.51
 -21 -15   1    0.46    1.77
 -19 -15   4   63.70    2.79
 -17 -13  10    5.61    1.55
 -16 -14   8    7.60    2.07
 -15 -17  -9    0.35    1.23
 -15 -17  -8    2.71    1.33
 -15 -17  -7   -0.45    1.52
 -15 -17  -6    5.59    1.53
 -15 -17  -5    4.42    1.46
 -15 -13  10   14.27    1.40
 -14 -14   8    2.98    2.03
 -13 -17 -12    3.87    1.51
 -13 -17  -4   20.90    2.00
 -13 -17  -3    2.42    1.90
 -11 -17 -14    0.96    1.21
 -11 -17  -4    2.36    1.68
 -11 -13   9    1.27    1.40
 -10 -16   1    0.44    1.68
 -10 -12  10   32.24    1.45
  -9 -17 -14    3.36    1.34
  -9 -17 -13   -0.38    1.35
  -9 -17  -7   30.23    2.47
  -9 -17  -6   20.52    2.66
  -9 -17  -5    4.13    1.99
  -9 -13   8    4.49    1.31
  -8 -14   5   16.08    1.76
  -7 -15   2   88.99    2.90
  -6 -16 -19    6.31    1.35
  -4 -16 -16    6.90    1.90
  -4 -16  -8    1.43    1.95
  -4 -14   1   43.07    2.10
  -3 -15  -4   13.64    2.06
  -2 -14  -2   39.40    2.23
  -1 -15 -12   13.72    2.29
  -1 -15 -11    7.65    1.79
  -1 -15 -10    1.48    1.61
   0 -14  -7   66.84    3.11
 -21 -15   0   36.54    2.18
 -21 -13   8   -0.52    1.50
 -20 -14   6    1.81    1.69
 -19 -15   3    3.91    2.53
 -19 -13   9   20.28    1.67
 -18 -14   7   -0.32    1.82
 -17 -15   5    7.20    1.88
 -15 -15   5    2.69    1.78
 -13 -17 -10    2.45    1.45
 -13 -17  -9    2.26    1.57
 -13 -17  -5    0.58    1.56
 -13 -13   9    3.58    1.58
 -13 -11  12    1.94    1.03
 -12 -16 -18    1.64    1.07
 -12 -16   1    4.17    1.88
 -12 -14   7   74.95    2.54
 -11 -17 -11    0.78    1.42
 -11 -17  -9   -0.59    1.92
 -11 -17  -8   -0.69    1.66
 -11 -17  -7   11.68    2.03
 -11 -17  -6    2.76    1.85
 -11 -17  -5   24.21    1.97
 -10 -16 -19    1.10    1.14
  -9 -17 -10    1.43    1.84
  -9 -17  -9   39.26    2.40
  -9 -17  -8    3.78    2.11
  -9 -15   3   11.00    2.56
  -8 -16 -19    9.36    1.74
  -7 -15   1   10.88    2.21
  -7 -13   6    2.36    0.90
  -6 -16  -5   31.66    2.50
  -6 -16  -4   10.65    2.52
  -6 -14   3    7.59    1.59
  -5 -15  -1    4.03    1.34
  -4 -16 -15    5.43    1.68
  -4 -16 -14    1.71    1.78
  -4 -16 -13    3.28    1.70
  -4 -16 -12   -0.25    1.81
  -4 -16 -11   12.75    2.02
  -4 -16 -10    1.91    2.04
  -4 -16  -9   13.77    2.08
  -4 -14   0   58.28    2.35
  -2 -14  -3    5.96    1.78
  -1 -15 -13    2.92    1.70
   0 -14  -8    6.45    1.91
 -23 -13   5   -0.49    1.44
 -22 -14   3   11.12    1.67
 -21 -15  -2   53.95    2.37
 -21 -15  -1    4.15    1.70
 -18 -16  -9    2.55    1.10
 -18 -16  -8   -0.45    1.24
 -18 -16  -4    0.97    1.57
 -18 -16  -3    4.67    1.64
 -18 -16  -2    0.12    1.61
 -17 -15   4    4.06    1.77
 -17 -13   9    0.00    1.41
 -16 -16   0    1.97    1.71
 -16 -14   7   27.74    2.09
 -16 -12  11   -0.47    1.10
 -15 -13   9    9.23    1.50
 -14 -16   0    2.13    2.23
 -14 -14   7  106.46    3.00
 -12 -16   0    6.69    1.72
 -12 -12  10   11.17    1.49
 -10 -16 -18    0.99    1.35
 -10 -16  -1   22.53    2.28
 -10 -12   9   57.35    1.83
  -9 -15 -22    1.77    1.11
  -9 -15   2  198.18    4.18
  -8 -16 -18    2.30    1.43
  -7 -15   0  161.52    4.08
  -7 -13   5   30.06    1.62
  -6 -16 -17    0.48    1.84
  -6 -16  -6    4.19    2.10
  -6 -14   2   40.27    2.07
  -5 -13   3   22.08    1.46
  -3 -15 -19    2.10    1.45
   0 -14 -10   -0.02    1.52
 -23 -13   4    1.28    1.65
 -22 -14   2    4.30    1.50
 -21 -15  -3    4.97    1.79
 -21 -13   7    0.54    1.54
 -20 -14   5    7.04    1.84
 -19 -15   2   46.70    2.61
 -19 -13   8   -0.05    1.49
 -18 -16  -7    0.86    1.18
 -18 -16  -6   -1.17    1.22
 -18 -16  -5    0.98    1.27
 -18 -14   6    3.08    1.64
 -17 -15   3    0.74    1.64
 -16 -16 -13    1.09    1.13
 -16 -16  -2    0.02    1.66
 -15 -15   4   -0.04    1.71
 -14 -12  10   25.87    1.67
 -12 -14   6    5.69    1.97
  -8 -16 -17   10.20    1.70
  -8 -16  -4   20.23    2.62
  -6 -16 -16   11.60    1.99
  -6 -16 -15    3.24    1.79
  -6 -16 -14    4.30    2.19
  -6 -16  -7    5.34    2.14
  -5 -15  -3    8.25    2.01
  -4 -14  -1    7.35    1.79
  -3 -15 -18   24.40    2.16
  -3 -15  -8   11.43    2.02
  -3 -15  -7    3.10    1.87
   0 -14 -16    7.84    1.82
   0 -14 -13    1.14    1.87
   0 -14 -12    9.85    1.77
 -22 -14   1    1.28    1.49
 -21 -13   6    5.72    1.99
 -20 -14   4    1.25    1.86
 -19 -15   0   24.94    2.34
 -19 -15   1    6.60    2.00
 -18 -12  10   16.59    1.61
 -17 -15   2   19.22    2.13
 -17 -13   8    0.49    1.51
 -16 -16 -12    7.63    1.45
 -16 -16 -11   -0.39    1.24
 -16 -16  -4   -0.62    1.84
 -16 -16  -3    2.04    1.60
 -16 -14   6   14.00    2.10
 -16 -12  10   -0.18    1.16
 -14 -16 -14    8.98    1.91
 -14 -16  -2    1.51    1.89
 -14 -14   6    2.40    1.86
 -13 -13   8   43.58    1.91
 -13 -11  11    7.61    1.08
 -12 -16 -16    1.44    1.62
 -12 -16  -2   -0.20    1.63
 -12 -12   9  131.14    2.42
 -11 -13   7   23.56    2.16
 -10 -16 -17    2.10    1.45
 -10 -14   4    8.62    2.33
 -10 -12   8   22.70    1.75
  -9 -15 -21    0.66    1.26
  -9 -15   1    2.98    1.82
  -8 -16 -16   10.48    1.81
  -8 -16  -6    7.88    2.57
  -8 -14   3  112.01    3.12
  -7 -15 -21    0.02    1.38
  -7 -15  -1   18.41    2.68
  -6 -16 -13    2.69    1.72
  -6 -16 -12    0.08    1.68
  -6 -16 -11    4.81    1.81
  -6 -14   1    6.00    1.55
  -5 -15 -20    6.69    1.51
  -5 -15  -4   27.25    2.28
  -5 -13   2    4.99    1.39
  -4 -14  -2    8.24    1.80
  -3 -15 -10    2.97    1.82
  -3 -15  -9    4.62    1.77
  -2 -14  -6   16.93    2.48
 -22 -14  -1   13.90    2.02
 -22 -14   0    0.50    1.43
 -20 -14   3    0.96    1.88
 -19 -15  -1    2.85    1.89
 -19 -13   7    5.23    1.65
 -16 -16 -10    4.08    1.35
 -16 -16  -9    1.10    1.32
 -16 -16  -8    0.93    1.43
 -16 -16  -7    5.44    1.62
 -16 -16  -6   -1.83    1.74
 -16 -16  -5    2.28    1.58
 -15 -11  11    1.83    1.15
 -14 -16 -13   18.66    1.82
 -14 -14   5   36.18    2.32
 -13 -15   2    1.63    1.97
 -12 -16  -4    2.26    1.54
 -12 -16  -3    1.64    1.55
 -10 -16 -16    0.63    1.34
 -10 -16 -15    0.47    1.42
 -10 -16  -5   63.86    2.79
 -10 -16  -4    2.39    2.06
  -9 -15   0  119.70    3.33
  -8 -16 -15    5.67    1.85
  -8 -16 -14    9.25    1.63
  -8 -16 -13    3.13    1.93
  -8 -16  -7   46.30    2.96
  -8 -14   2    5.47    2.14
  -7 -15  -2  160.74    3.96
  -6 -14   0    4.17    1.56
  -5 -15 -19    1.18    1.46
  -5 -15  -6    7.26    1.96
  -5 -15  -5   22.84    2.25
  -4 -14  -3   74.09    2.64
  -3 -15 -12   43.64    2.71
  -2 -14  -7  164.32    4.45
   1 -13 -13    2.44    1.76
 -23 -13   2   -0.35    1.46
 -22 -14  -4    3.14    1.60
 -22 -14  -3   12.25    1.50
 -22 -14  -2    1.80    1.55
 -21 -13   5    0.50    1.55
 -20 -14   2    2.57    2.30
 -19 -15 -10    3.36    1.26
 -18 -14   4    1.69    1.72
 -18 -12   9    2.01    1.59
 -17 -13   7   27.25    2.08
 -15 -15   1   -0.42    2.05
 -15 -13   7    1.82    1.49
 -14 -16 -12    1.56    1.59
 -14 -16 -11   12.10    1.86
 -14 -16 -10    1.91    1.81
 -14 -16  -7    0.66    1.37
 -14 -16  -6    0.89    1.45
 -14 -12   9    5.18    1.35
 -13 -15 -19   -1.03    1.22
 -13 -15   1   -1.37    1.81
 -13 -13   7    3.55    1.63
 -13 -11  10   42.55    1.56
 -12 -16 -13   21.89    2.21
 -12 -16  -6   -0.23    1.51
 -12 -16  -5    2.60    1.59
 -11 -15 -20    2.73    1.44
 -11 -15   0    4.47    1.94
 -11 -13   6  114.05    2.72
 -10 -16 -14    0.28    1.67
 -10 -16  -8   15.84    2.46
 -10 -16  -7   33.89    2.49
 -10 -16  -6   27.77    2.62
 -10 -14   3  163.90    3.95
  -9 -15 -20   -0.11    1.55
  -7 -15 -20    1.45    1.48
  -7 -15  -3   27.91    2.93
  -7 -13   3   41.57    2.05
  -6 -14  -1    1.50    1.48
  -5 -15 -18    3.98    1.83
  -4 -14  -4   14.73    2.13
  -2 -14 -18    0.40    2.12
  -2 -14  -9   85.09    3.24
  -2 -14  -8   18.86    2.66
 -24 -12   3    1.46    1.72
 -23 -13   1    7.80    1.63
 -22 -14  -5    0.74    1.24
 -22 -12   6    8.01    2.09
 -21 -13   4    9.63    2.31
 -20 -14   1    6.02    2.38
 -20 -12   8   -1.25    1.53
 -19 -15  -9   -0.30    1.14
 -19 -15  -8    3.74    1.34
 -19 -15  -7    3.23    1.41
 -19 -15  -6   46.64    2.30
 -19 -15  -5    3.71    1.82
 -19 -15  -4   73.99    2.91
 -19 -13   6   20.13    2.11
 -18 -14   3   -0.90    1.62
 -17 -15 -14    0.98    1.09
 -16 -14   4   10.87    2.09
 -15 -15   0    0.76    1.82
 -15 -11  10    0.09    1.17
 -14 -16  -9    2.35    1.71
 -14 -14   4    8.92    2.16
 -13 -15 -18    6.08    1.66
 -13 -15   0    4.53    1.85
 -13 -13   6   16.85    1.84
 -12 -16 -12    3.04    2.02
 -12 -16 -11   17.94    2.07
 -12 -16 -10   -0.06    1.86
 -12 -16  -9    3.72    1.89
 -12 -16  -8   -0.23    1.73
 -12 -16  -7    1.59    1.53
 -11 -15 -19   -1.17    1.66
 -11 -15  -1    1.87    1.58
 -10 -16 -11   -0.50    1.78
 -10 -16 -10    1.04    1.77
 -10 -16  -9    8.54    2.15
 -10 -14 -23   12.97    1.54
 -10 -12   7  207.86    2.86
  -9 -13   4   64.84    2.25
  -8 -14   1  105.62    3.11
  -7 -15 -19    1.25    1.84
  -7 -15  -5    4.85    2.20
  -5 -15 -17   -0.06    1.71
  -5 -15 -16    5.40    1.84
  -5 -13   0   27.10    1.71
  -4 -14  -5   96.34    3.22
  -2 -14 -17   24.38    2.34
  -2 -14 -16    2.73    2.49
  -2 -14 -11    3.65    1.82
  -2 -14 -10    4.62    1.96
 -23 -13   0    0.52    1.55
 -20 -14   0    8.63    2.29
 -20 -12   7   15.51    2.11
 -19 -13   5   11.86    2.34
 -18 -12   8    2.41    1.69
 -17 -15 -13    0.41    1.22
 -17 -15  -2   28.87    2.38
 -17 -13   6   61.71    2.68
 -17 -11  10    1.45    1.17
 -16 -14   3   44.20    2.53
 -16 -12   8    1.38    1.52
 -15 -15 -16    4.54    1.53
 -15 -15  -1    1.08    1.82
 -15 -13   6   -0.62    1.70
 -14 -12   8    9.09    1.49
 -12 -14 -22    0.08    1.17
  -9 -15 -19   -1.09    1.38
  -8 -14   0    0.21    1.76
  -7 -15  -6   17.42    2.40
  -7 -13   2    1.65    1.33
  -6 -14 -22    1.28    1.69
  -6 -14  -2    2.63    1.15
  -5 -15 -12   47.38    2.62
  -5 -15 -11   16.79    2.28
  -4 -14 -20    3.99    1.87
  -2 -14 -14   23.36    2.41
  -1 -13  -9   32.14    2.74
 -24 -12   1    0.82    1.61
 -23 -13  -3    2.56    1.70
 -23 -13  -2    2.19    1.40
 -22 -12   5   -0.31    1.70
 -21 -13   3    3.30    1.79
 -18 -14   2   -1.01    1.75
 -17 -15 -12    0.49    1.27
 -17 -15 -11    1.07    1.29
 -17 -15  -5    4.02    2.23
 -17 -15  -3   -0.72    1.84
 -15 -15 -15    0.65    1.51
 -15 -15  -2    0.08    1.99
 -13 -15  -2    0.13    1.66
 -13 -13   5   10.60    1.69
 -12 -14   2    3.75    2.03
 -12 -12   7  118.79    2.98
 -11 -15 -18   12.19    1.94
 -10 -14 -22    2.18    1.63
 -10 -14   1    5.68    1.96
 -10 -12   6   47.69    2.30
  -9 -15 -18    3.87    1.65
  -9 -15  -5    8.59    2.11
  -9 -13   3    0.00    1.48
  -8 -14 -22    5.14    1.64
  -8 -14  -1    1.44    1.57
  -7 -15  -8   61.79    3.13
  -7 -13   1    2.91    1.35
  -5 -13  -1    1.36    1.45
 -24 -12   0    8.08    1.97
 -23 -13  -6    6.23    1.57
 -23 -13  -5    3.97    1.32
 -23 -13  -4    3.45    1.47
 -21 -13   2    1.86    1.92
 -20 -14 -11   21.53    1.96
 -20 -14 -10    1.10    1.41
 -20 -14  -2    1.41    1.87
 -20 -12   6    3.61    2.10
 -19 -13   4   40.43    2.82
 -18 -14 -15    4.10    1.19
 -18 -14   1    5.79    1.73
 -18 -12   7   37.52    2.08
 -17 -15 -10    0.03    1.54
 -17 -15  -7   13.83    2.13
 -17 -15  -6   24.81    2.14
 -17 -13   5    6.27    2.32
 -17 -11   9    3.34    1.21
 -16 -14   2    4.27    2.30
 -15 -15 -14    4.91    1.50
 -15 -15 -13   -0.52    1.58
 -15 -15  -4    3.75    1.65
 -15 -13   5   15.18    1.92
 -15 -11   9    2.68    1.29
 -14 -14 -20    2.22    1.28
 -13 -15  -3    0.67    1.56
 -12 -14 -21   11.51    1.53
 -11 -15 -17    6.27    1.87
 -10 -14   0    2.99    1.97
  -9 -15 -17    1.65    1.70
  -9 -15 -16    0.04    1.80
  -9 -15  -6  160.49    4.38
  -8 -14  -2    2.11    1.62
  -7 -15 -15    0.62    1.83
  -7 -15 -14    1.16    1.89
  -7 -15 -13    2.83    1.92
  -7 -15 -12   56.59    3.17
  -6 -14 -21    9.73    1.83
  -6 -14  -4    1.64    1.76
  -5 -13  -2   86.77    2.73
  -4 -14 -18    8.44    1.82
  -4 -14  -9    7.19    1.83
  -1 -13 -15    1.68    1.72
  -1 -13 -14    5.24    1.74
 -24 -12  -1    0.17    1.49
 -22 -12   4    2.62    1.77
 -21 -13   1    3.25    1.79
 -20 -14  -9   10.33    1.71
 -20 -14  -8    4.81    1.50
 -20 -14  -7    8.24    1.58
 -20 -14  -6   -0.31    1.94
 -20 -14  -5   55.97    2.79
 -19 -13   3   25.22    2.50
 -18 -14 -14    0.37    1.47
 -18 -14   0    9.72    2.02
 -16 -12   7   21.94    1.82
 -15 -15 -12   12.14    1.86
 -15 -15 -11    2.69    1.76
 -15 -15 -10   35.57    2.54
 -15 -15  -6   12.77    1.82
 -15 -15  -5    2.75    1.58
 -15 -13   4   15.05    1.93
 -14 -14 -19   13.25    1.84
 -14 -14   1   86.53    3.46
 -13 -15 -14   37.87    2.63
 -13 -15  -5    3.18    1.59
 -13 -15  -4   -1.00    1.56
 -13 -11   8  147.58    2.81
 -12 -14   0    6.04    2.11
 -12 -12   6  126.76    3.10
 -11 -15  -5    6.92    2.36
 -11 -13 -24   17.54    1.65
 -11 -13   3   11.82    1.87
 -10 -14 -21    7.41    1.52
  -9 -15 -15   -1.15    1.69
  -9 -15 -14   -0.96    1.83
  -9 -15  -8  254.06    5.52
  -9 -15  -7    6.80    3.16
  -9 -13   2    3.25    1.13
  -8 -14 -21   -0.52    1.78
  -8 -14  -3   49.59    2.46
  -7 -13   0   22.39    1.87
  -6 -14 -20   -2.15    1.81
  -6 -14  -6   20.92    2.07
  -5 -13  -3  101.66    3.00
  -4 -14 -17    0.89    1.90
  -4 -14 -16   -0.44    1.91
  -4 -14 -12   14.91    2.61
  -4 -14 -11  109.33    3.88
 -25 -11   0    8.98    2.10
 -25 -11   1   16.23    1.95
 -24 -12  -6   -0.32    1.43
 -24 -12  -5    3.78    1.39
 -24 -12  -4    1.11    1.46
 -24 -12  -3   -0.55    1.47
 -23 -11   5    2.34    1.76
 -22 -12   3    2.01    1.86
 -21 -13 -12   14.14    1.88
 -21 -13   0   -0.54    1.84
 -21 -11   7   22.15    2.24
 -20 -12   5   60.47    2.94
 -19 -13   2   10.23    2.65
 -19 -11   8    3.79    1.69
 -18 -14 -13    7.68    1.59
 -18 -12   6    5.13    2.32
 -17 -11   8    3.27    1.66
 -16 -12   6    6.87    2.01
 -15 -15  -9    3.24    1.77
 -15 -15  -8   28.64    2.09
 -15 -11   8    6.13    1.35
 -14 -12   6    2.40    1.61
 -13 -15 -12   69.88    3.31
 -13 -15 -11    8.26    2.42
 -13 -15  -9    1.25    1.75
 -13 -15  -8   12.01    1.91
 -13 -15  -7    5.77    1.93
 -13 -15  -6    0.19    1.70
 -12 -14 -20    3.18    1.65
 -11 -15 -13    2.39    2.22
 -11 -15 -12   11.85    2.16
 -11 -15 -11   -0.58    1.98
 -11 -15 -10    8.99    2.18
 -11 -15  -9    0.77    1.97
 -11 -15  -8   35.82    2.55
 -11 -15  -7    1.92    2.15
 -10 -14  -2    7.23    1.94
  -9 -15 -10  109.89    3.86
  -8 -14 -20    1.30    1.52
  -8 -14  -4   14.03    2.18
  -7 -13  -1   74.68    2.87
  -6 -14 -19   26.21    2.49
  -6 -14  -7    1.03    2.01
  -5 -13  -4   60.61    2.50
  -3 -13  -8   66.14    2.87
 -25 -11  -1    3.38    1.75
 -23 -11   4    5.77    2.23
 -22 -12   2    0.83    1.74
 -21 -13 -11    4.58    1.51
 -21 -13  -2    2.10    2.03
 -21 -11   6   19.20    2.43
 -20 -12   4    0.01    2.26
 -18 -14 -12   -1.83    1.63
 -18 -14  -4   11.51    2.28
 -18 -14  -3   28.67    2.44
 -17 -13   3   36.66    2.82
 -15 -13 -21    0.75    1.11
 -15 -13   3    7.21    2.30
 -13 -11   7  165.39    3.16
 -12 -12   5   38.13    2.31
 -11 -13 -23    4.56    1.99
 -11 -13   2    2.80    1.62
 -10 -14 -20    3.27    1.75
 -10 -14  -3   48.13    2.61
  -9 -13   0   28.17    1.97
  -6 -14  -8   27.54    2.51
  -5 -13  -5   59.43    2.67
  -3 -13 -19   -1.80    1.84
  -3 -13 -10    2.85    1.98
  -3 -13  -9    6.69    1.97
 -26 -10   0    7.45    1.40
 -25 -11  -5    2.36    1.43
 -25 -11  -4    4.64    1.64
 -25 -11  -3    0.65    1.62
 -22 -12   1    1.42    1.91
 -21 -13 -10   30.38    2.28
 -21 -13  -9    0.72    1.74
 -21 -13  -4    0.92    1.79
 -21 -13  -3    2.69    1.84
 -19 -13 -15    1.33    1.57
 -19 -13   1    6.89    1.92
 -19 -11   7   25.10    2.05
 -18 -14 -11   10.65    1.81
 -18 -14 -10    0.59    1.59
 -18 -14  -9    3.02    1.78
 -18 -14  -8    3.10    1.88
 -18 -14  -7   32.60    2.43
 -18 -14  -6    1.49    2.34
 -18 -14  -5   77.14    3.13
 -16 -14 -15    1.96    1.53
 -16 -14  -3    5.69    2.19
 -16 -12   5   79.79    2.86
 -16 -10   9   -0.35    1.28
 -15 -13   2   99.18    3.47
 -15 -11   7   15.39    1.89
 -14 -14  -2    5.16    2.96
 -14 -12   5    1.52    1.57
 -12 -14 -18    9.15    1.97
 -12 -14  -3   30.97    2.27
 -12 -14  -2    3.99    2.29
 -12 -12   4   80.87    2.57
 -10 -14 -19    1.45    1.76
 -10 -14  -4    1.47    1.98
 -10 -12   3   15.97    1.80
  -8 -14 -18    2.89    2.14
  -8 -14  -6    5.98    2.08
  -7 -13 -23   13.12    1.76
  -6 -14 -16    3.65    1.97
  -6 -14 -15    3.40    2.17
  -6 -14 -14    3.80    2.06
  -6 -14 -12    2.93    2.41
  -5 -13  -6    5.22    1.82
  -3 -13 -18    2.00    2.04
  -3 -13 -17   -2.73    1.78
  -3 -13 -11   47.41    2.94
 -22 -12 -12    0.09    1.53
 -22 -12   0   -0.64    1.93
 -21 -13  -7    3.16    1.67
 -21 -11   5   17.67    1.96
 -20 -12   3   18.91    2.42
 -19 -13 -14   22.82    2.30
 -19 -13  -1   -0.07    2.21
 -19 -13   0    2.21    1.74
 -17 -13 -18    7.08    1.51
 -17 -11   7   43.33    2.22
 -16 -14 -14    2.50    1.72
 -16 -14 -13    6.15    1.73
 -16 -14  -5   46.47    2.76
 -15 -13 -20    0.24    1.36
 -14 -14 -16    7.93    1.86
 -14 -14  -4    0.85    1.72
 -13 -13   1    2.60    1.84
 -12 -14  -4    1.04    1.74
 -11 -13 -22    5.60    1.97
 -11 -13   0   11.05    2.06
 -10 -14 -18   -0.21    1.83
 -10 -14  -5    0.19    1.68
  -9 -13  -1    5.28    1.88
  -8 -14 -16    6.80    2.40
  -8 -14  -8    9.87    2.81
  -5 -13 -21    9.87    2.23
  -5 -13  -7   -0.23    1.76
 -26 -10  -4   10.37    1.71
 -26 -10  -3    8.10    1.58
 -23 -11   2   -0.51    1.96
 -22 -12 -11   12.26    2.17
 -22 -12  -1    3.35    1.95
 -20 -12   2    1.81    1.96
 -19 -13 -13    4.09    1.64
 -19 -11   6   10.07    2.09
 -18 -10   8    3.42    1.45
 -16 -14 -12    3.84    1.79
 -16 -14 -11    3.02    1.76
 -16 -14 -10    1.83    1.52
 -16 -14  -8    2.83    1.75
 -16 -14  -6    5.25    2.36
 -16 -12   4    5.12    2.35
 -15 -11   6    3.79    1.88
 -14 -14 -15    9.65    2.21
 -14 -14 -14    1.51    1.94
 -14 -14  -5    0.63    1.86
 -14 -12   4    2.82    1.61
 -13 -13 -21   -0.07    1.44
 -13 -13   0   16.18    2.34
 -13 -11   6  237.11    3.71
 -12 -14  -6    2.59    1.85
 -12 -14  -5    1.34    1.80
 -10 -14 -17    5.26    1.81
 -10 -14  -7   79.78    3.32
 -10 -14  -6    4.70    1.83
 -10 -12 -25   23.94    2.36
 -10 -12   2   78.09    2.71
  -9 -13 -22   13.06    2.22
  -9 -13  -2   65.95    2.54
  -8 -14 -15   51.00    3.15
  -8 -14 -14    0.13    2.33
  -8 -14 -10   13.67    3.14
  -7 -13 -21    6.54    2.78
  -7 -13  -4   17.65    2.09
  -5 -13 -19    2.42    1.87
 -24 -10   3   21.92    2.20
 -23 -11   1   -0.71    2.03
 -22 -12 -10    0.84    1.82
 -22 -12  -3   11.48    1.93
 -22 -12  -2   -1.82    1.91
 -21 -11   4    3.18    2.10
 -20 -12 -16    2.29    1.27
 -20 -12   1    2.24    1.95
 -20 -10   7   35.70    2.33
 -19 -13 -12   19.14    2.09
 -19 -11   5   24.16    2.19
 -18 -12 -19    0.33    1.12
 -18 -12   3  146.99    4.32
 -17 -13 -16    2.15    1.64
 -17 -11   6   24.78    2.10
 -16 -12 -21    3.81    1.50
 -14 -14 -13    1.28    2.09
 -14 -14 -12    0.12    2.00
 -14 -14 -11   12.75    1.92
 -14 -14  -9   44.45    2.65
 -14 -14  -6    5.74    2.14
 -14 -12 -23    0.61    1.33
 -14 -12   3    0.82    1.59
 -12 -14 -14   -2.66    2.08
 -12 -14  -8   13.18    2.08
 -12 -12 -24    5.11    1.47
 -11 -13 -21   13.49    2.09
 -11 -13  -1    7.60    1.55
 -10 -14 -11    0.90    2.20
 -10 -14 -10   17.91    2.71
 -10 -14  -8    9.46    2.81
  -9 -13 -21    2.83    1.91
  -9 -13  -3   13.12    2.25
  -7 -13 -20  128.06    4.63
  -7 -13  -6    0.05    1.80
  -7 -13  -5    0.64    1.63
  -5 -13 -18    0.40    1.97
  -2 -12 -17    3.61    2.14
  -2 -12 -12   -0.08    1.81
 -23 -11 -12    1.81    1.21
 -23 -11   0    1.80    1.85
 -22 -12  -9   28.93    2.46
 -22 -12  -5   12.84    1.93
 -22 -12  -4   -0.13    1.69
 -22 -10   5   93.22    3.28
 -21 -11   3   -2.10    2.01
 -20 -12 -15   -0.86    1.43
 -20 -12   0   -0.19    1.91
 -19 -13 -11    0.65    1.77
 -19 -13 -10    2.73    1.72
 -19 -13  -9   -0.44    1.72
 -19 -13  -8    3.83    1.93
 -19 -13  -7    1.23    1.81
 -19 -13  -6    9.19    2.20
 -18 -12   2   20.39    3.04
 -18 -10   7    5.46    1.69
 -17 -13 -15    3.07    1.73
 -17 -11   5   52.69    2.55
 -15 -11   5   60.10    2.46
 -13 -13  -1   17.51    2.91
 -13 -11   5   59.80    3.14
 -12 -14 -12    0.34    2.14
 -12 -14 -11    3.92    2.33
 -12 -14 -10    8.58    2.06
 -12 -14  -9    8.96    2.10
 -11 -13 -20    2.39    2.14
  -9 -13 -20    1.59    2.21
  -9 -13  -4   42.84    2.44
  -8 -12 -24    1.34    1.98
  -7 -13 -19    9.45    2.65
  -7 -13  -7   13.05    1.94
  -5 -13 -15    2.48    2.53
  -5 -13 -13   20.57    2.66
  -5 -13 -12   53.57    3.13
  -2 -12 -16   16.38    2.20
  -2 -12 -15    8.61    2.11
  -2 -12 -14    5.12    2.12
 -24 -10   1   38.89    3.35
 -23 -11 -11    5.03    1.58
 -23 -11  -2    1.07    2.23
 -20 -12 -14    3.95    1.62
 -20 -12  -1    3.19    1.93
 -20 -10   6   45.07    2.68
 -18 -12 -18    5.67    1.64
 -18 -12   1   20.03    2.33
 -17 -13 -14    0.32    1.85
 -17 -13  -4   64.95    3.46
 -16 -12   2    7.44    2.50
 -16 -10   7    5.84    1.50
 -15 -13 -17    2.80    1.67
 -15 -13  -3    1.57    2.24
 -15 -13  -2   13.49    2.63
 -14 -12 -22    3.38    1.56
 -13 -13 -19    2.03    1.65
 -13 -13  -3   18.04    2.60
 -13 -11   4  127.04    3.07
 -12 -12   1   10.68    1.88
 -11 -13 -19   -1.33    2.18
  -9 -13 -19    2.67    2.62
  -9 -13  -5   17.13    2.17
  -7 -13  -8    0.64    1.98
 -23 -11  -4    1.27    1.98
 -23 -11  -3   -1.26    1.74
 -21 -11 -16   16.00    1.75
 -21 -11   2   -0.06    1.93
 -20 -12 -13   17.00    2.15
 -20 -12  -2   -0.79    2.02
 -19 -11 -19    1.26    1.55
 -18 -12   0   -1.39    2.10
 -18 -10   6    3.90    1.94
 -17 -13 -13    3.27    1.81
 -17 -13 -12   -0.87    1.79
 -17 -13 -11    1.74    1.54
 -17 -13  -6   44.03    3.22
 -15 -13 -16    2.18    1.93
 -15 -13  -4   23.52    2.71
 -15 -11   4    7.37    1.93
 -13 -13  -4   48.68    2.85
 -13 -11 -25    1.71    1.23
 -11 -13  -5   31.55    2.73
 -10 -12  -1    6.56    1.68
  -9 -13  -7   14.97    2.08
  -9 -13  -6   19.29    2.15
  -7 -13 -17    8.50    2.47
  -7 -13 -16   -1.33    2.29
  -7 -13 -15    1.21    2.20
  -4 -12 -20    6.89    2.35
  -4 -12 -10    3.88    1.89
 -23 -11  -6    2.99    1.73
 -23 -11  -5    1.09    1.74
 -22 -10   3   27.32    2.44
 -21 -11 -15    0.98    1.56
 -20 -12 -11   16.87    2.25
 -18 -12 -16    7.89    1.83
 -18 -12  -1   19.14    2.54
 -17 -13 -10    1.66    1.65
 -17 -13  -9    1.97    1.69
 -16 -12 -19   13.04    1.94
 -16 -10   6    2.54    1.73
 -15 -13 -14    5.25    2.16
 -15 -13  -6   71.16    3.15
 -15 -11 -23    1.94    1.50
 -14 -12 -21    1.85    1.70
 -13 -13  -5    1.00    2.05
 -12 -12   0    1.78    1.31
 -11 -13 -17   29.53    2.80
  -9 -13 -17   23.38    2.90
  -9 -13  -9    0.95    2.27
  -9 -13  -8    2.37    2.04
  -8 -12 -22    2.28    2.28
  -4 -12 -18   19.71    2.77
  -4 -12 -12   36.53    2.85
  -4 -12 -11   77.74    3.44
 -24 -10  -9    5.84    1.81
 -24 -10  -3    2.58    2.31
 -24 -10  -2   11.28    2.20
 -21 -11 -14    1.35    1.52
 -20 -12  -9    1.34    1.89
 -20 -12  -6    3.06    1.95
 -20 -10   4    7.23    2.36
 -19  -9   7    1.23    1.25
 -18 -12 -15   15.41    2.11
 -17 -11   3   28.45    2.99
 -16 -12 -18    0.36    1.73
 -15 -13 -13    0.96    1.91
 -15 -13 -10    0.11    1.94
 -15 -13  -9    3.30    2.22
 -15 -13  -8   55.88    3.01
 -15 -11   3   23.25    2.30
 -14 -12 -20    8.38    1.84
 -14 -12  -1   39.35    2.81
 -14 -10 -26    1.49    1.07
 -13 -13 -15    4.54    2.39
 -13 -13 -14   14.79    2.58
 -13 -13  -8    4.78    2.00
 -12 -12 -21    3.99    2.52
 -12 -12  -1   -1.28    1.81
 -11 -13  -8    8.37    2.39
 -11 -13  -7   -0.77    1.88
 -10 -12 -22    1.44    2.50
  -9 -13 -15    8.05    2.82
  -9 -13 -12    3.89    2.61
  -9 -13 -11    3.13    2.44
  -6 -12  -8   15.09    2.09
  -6 -12  -7   26.67    2.22
 -24 -10  -8    0.81    1.50
 -24 -10  -6    4.00    1.74
 -24 -10  -5   -0.04    1.82
 -24 -10  -4    5.57    2.15
 -22 -10   2    4.77    2.26
 -21 -11 -13    1.49    1.74
 -21 -11  -2    0.96    1.91
 -20 -10 -19   10.06    1.90
 -19 -11   1   21.34    2.93
 -18 -12 -14    2.61    2.13
 -18 -12  -4   20.06    2.91
 -17 -11 -20    0.12    1.76
 -17  -9   7    9.32    1.80
 -16 -12  -2    4.87    2.53
 -16 -10 -24   -0.76    1.17
 -13 -13 -12   -0.51    2.33
 -13 -13 -11    4.21    2.00
 -13 -13 -10    8.53    2.09
 -13 -11   2   33.05    2.23
 -12 -12  -2    2.23    2.04
 -11 -13 -14   28.93    3.24
 -11 -13 -13   19.06    2.81
 -11 -13 -11    5.64    2.45
 -11 -13 -10    3.79    2.66
 -10 -12 -21   24.10    2.50
 -10 -12  -3    4.47    1.71
  -8 -12 -21    3.45    2.18
  -8 -12  -6    0.59    1.68
 -26  -8  -1    5.48    2.15
 -25  -9  -9    4.67    1.67
 -25  -9  -8    8.78    2.07
 -25  -9  -3    1.65    2.39
 -25  -9  -2   10.11    2.43
 -23  -9   3    9.35    2.26
 -22 -10 -15    9.48    1.79
 -22 -10   1   17.01    2.48
 -21 -11 -12    0.40    1.92
 -21 -11 -11    3.33    1.81
 -21 -11  -4    0.18    1.95
 -19 -11 -17    1.66    1.77
 -19 -11   0    3.80    2.23
 -19  -9   6   26.04    2.05
 -18 -12 -13   -0.15    1.82
 -18 -12 -12   -0.55    1.75
 -18 -12  -6   23.59    2.89
 -18 -10   4    2.11    1.79
 -16 -12 -16    2.92    2.09
 -14 -12  -3    8.93    2.68
 -14 -10 -25   -0.47    1.54
 -12 -12 -20   -0.04    1.77
 -12 -12  -3   33.82    2.64
  -9 -11 -24   99.55    4.65
  -8 -12 -20    6.85    2.62
  -8 -12  -7    8.76    1.79
  -5 -11 -23    2.32    1.98
  -3 -11 -19   -1.34    1.82
 -26  -8  -8    6.42    2.01
 -25  -9  -7    2.09    1.73
 -25  -9  -6   -1.17    1.82
 -25  -9  -5    2.41    1.81
 -23  -9   2   -0.22    1.94
 -21 -11  -9    1.94    1.94
 -21 -11  -8    3.49    2.10
 -20 -10 -18    5.25    1.66
 -20 -10   2   -0.11    2.36
 -19 -11 -16    3.32    1.81
 -19 -11  -1    6.65    2.46
 -18 -12 -10    1.01    1.82
 -18 -12  -9   12.13    2.11
 -17 -11 -19   -0.60    1.69
 -17  -9   6   64.28    2.37
 -16 -12 -15    1.45    2.26
 -16 -12 -14   -0.03    2.36
 -16 -12  -5   99.13    4.08
 -16 -12  -4    6.15    3.04
 -16 -10 -23    1.64    1.70
 -16 -10   4    1.38    1.76
 -15 -11   1   23.30    2.31
 -12 -12 -19   -0.48    1.93
 -12 -10 -26    3.62    1.76
 -10 -12 -19   -0.29    2.18
 -10 -12  -6   25.17    2.45
  -8 -12  -9    1.19    1.94
  -8 -12  -8    1.91    1.87
  -7 -11 -23   -1.73    2.43
  -3 -11 -18    0.10    2.14
 -27  -7  -6    0.49    1.76
 -27  -7  -4    1.17    1.71
 -27  -7  -3    0.86    1.79
 -27  -7  -2    1.64    1.60
 -26  -8  -7    7.31    1.79
 -26  -8  -6    1.00    1.68
 -26  -8  -5   -0.59    1.66
 -26  -8  -4    1.37    1.73
 -26  -8  -3    0.49    1.74
 -23  -9   1   -0.57    2.59
 -22 -10 -12    0.20    2.11
 -21  -9 -19    1.62    1.45
 -19 -11 -15   15.05    2.38
 -19 -11 -14    2.83    2.29
 -19 -11  -2    6.53    2.53
 -19  -9   5    0.72    1.80
 -18 -10   3    1.04    1.97
 -16 -12 -13    4.28    2.02
 -16 -12 -12    8.75    2.18
 -16 -12  -7   45.66    3.13
 -16 -12  -6   22.42    3.26
 -16 -10   3    7.83    1.98
 -14 -12  -6    4.49    2.05
 -14 -10   3   18.76    2.22
 -13 -11 -22   21.60    2.23
 -11 -11 -23   40.75    3.95
 -11 -11  -1    6.83    1.95
 -11  -9 -28    0.07    1.65
 -10 -12 -18    3.79    2.52
 -10 -12  -7   73.29    3.11
  -9 -11 -23    9.24    2.95
  -5 -11 -21    8.06    2.36
 -23  -9   0    3.52    2.56
 -22 -10  -4    1.17    1.84
 -22 -10  -3    0.38    2.19
 -21  -9   3   49.88    3.09
 -19 -11 -13    4.75    1.92
 -18 -10 -20    1.16    1.69
 -17 -11 -17    0.58    1.84
 -17  -9   5    3.47    1.86
 -16 -12 -10   51.38    3.24
 -14 -12 -14    4.10    2.99
 -14 -10 -24   -1.65    1.74
 -13  -9 -27    3.69    1.51
 -12 -12  -8    0.06    1.92
 -12 -12  -7   20.41    2.55
 -11 -11  -2    3.35    2.03
 -10 -12 -10   -1.76    2.25
 -10 -12  -9   33.06    2.74
  -9 -11 -22   81.96    4.91
  -7 -11 -22    5.86    2.36
  -5 -11 -20   16.18    2.60
 -24  -8 -14    0.40    1.43
 -22 -10 -10   -0.86    1.92
 -22 -10  -9   -0.09    1.84
 -22 -10  -5    1.17    2.13
 -22  -8   4   36.80    3.56
 -21  -9 -18    1.35    1.60
 -20 -10 -16    5.87    2.19
 -20 -10   0    5.74    2.63
 -19 -11 -12    4.42    1.99
 -19 -11 -11   -1.46    2.12
 -19 -11  -9    4.32    2.31
 -19 -11  -7    3.95    2.45
 -19  -9 -21    1.06    1.54
 -19  -9   4    1.69    1.90
 -18 -10   1    4.08    2.33
 -15 -11 -19   21.49    2.57
 -15 -11  -2    7.91    2.43
 -15  -9 -25    2.80    1.73
 -14 -12 -10    4.73    2.08
 -13 -11  -2    3.47    2.36
 -12 -12 -13   28.11    3.15
 -12 -12 -12   -3.20    2.75
 -12 -12 -11    2.62    2.57
 -12 -12  -9    2.21    1.89
 -12  -8 -29    0.06    1.30
 -11 -11 -21    5.34    3.15
 -11 -11  -3   10.34    2.07
  -9 -11 -21    7.77    3.25
  -8 -10 -25   43.12    3.24
  -7 -11 -21   20.45    2.65
  -7 -11 -20    1.44    3.07
  -5 -11 -18    1.94    2.27
  -5 -11 -17   -1.40    2.12
 -24  -8 -13    5.55    2.18
 -23  -9 -12    1.77    1.82
 -23  -9 -11   -0.81    1.80
 -23  -9  -3    1.98    2.75
 -23  -9  -2    5.62    2.56
 -22  -8 -18    3.02    1.73
 -21  -9 -17    2.70    1.53
 -20 -10 -15   26.51    2.74
 -20 -10  -2   -0.11    2.26
 -20  -8   5   18.54    2.64
 -18  -8   6    1.68    1.63
 -17 -11 -15    2.35    2.05
 -17 -11 -14    3.96    1.93
 -17  -9   4    1.44    2.09
 -15 -11 -18    3.51    2.29
 -15 -11  -3   11.99    2.90
 -14 -10 -23    1.57    1.87
 -14 -10   1   57.07    2.73
 -13  -9 -26    1.40    2.04
 -12 -10 -24   25.00    3.12
 -11 -11 -20   49.62    4.27
 -11 -11  -4    4.82    1.90
  -9 -11  -6    0.40    1.72
  -6 -10 -24    4.42    2.17
  -4 -10 -22    1.77    2.07
 -23  -9  -7    0.14    2.48
 -23  -9  -5   -0.59    2.35
 -23  -9  -4   23.09    2.99
 -22  -8   3   13.67    2.79
 -21  -9 -16    2.39    1.73
 -20  -8 -21    0.26    1.40
 -19  -9 -20    8.71    1.86
 -17 -11 -12   -0.42    2.06
 -16 -10 -20   -0.45    2.31
 -16 -10   0   -0.69    2.38
 -15 -11 -17   29.19    3.08
 -14 -10 -22    2.41    1.71
 -13 -11  -4    1.23    2.31
 -11 -11  -5    0.43    1.97
  -9 -11 -19    1.99    2.50
  -9 -11  -7   20.03    2.20
 -24  -8  -2   27.42    2.88
 -22  -8 -17   -1.03    1.70
 -21  -9 -15    0.88    2.34
 -21  -9   0    1.68    2.48
 -20  -8   4   15.10    2.20
 -19  -9 -19    0.31    1.88
 -19  -9   2    3.19    2.20
 -18 -10 -17   35.91    2.96
 -18 -10  -2    3.78    2.47
 -17  -9   3    0.14    2.06
 -14  -8 -27    0.59    1.49
 -13 -11 -17    5.10    2.76
 -11 -11 -18    0.36    2.85
 -11 -11  -7   -0.16    1.65
  -9 -11  -8   13.30    2.14
  -7 -11 -16   -0.41    2.42
  -7 -11 -13    4.96    2.54
  -4 -10 -20    3.23    2.15
 -24  -8  -9    0.56    1.72
 -24  -8  -7   -0.62    2.47
 -24  -8  -6    0.04    2.49
 -24  -8  -5    2.25    2.46
 -24  -8  -3    3.21    2.43
 -22  -8 -16   -0.93    2.03
 -20 -10  -7    1.82    2.33
 -17  -9 -21   -0.55    2.14
 -17  -7 -26    2.52    1.42
 -16 -10 -19    2.32    2.30
 -15 -11 -12    4.94    2.38
 -13  -7 -29    2.03    1.37
 -11 -11  -8   -0.11    2.06
  -4 -10 -18   -1.27    2.48
 -21  -9 -13   -1.16    2.39
 -18 -10 -14    2.85    2.23
 -18  -8   4    1.69    1.93
 -15  -9 -23    1.60    1.68
 -13 -11 -11    0.60    1.99
 -13  -9 -24    0.39    2.10
 -11 -11 -12    2.77    2.50
 -11 -11 -10   -0.62    2.17
 -10  -8 -28    1.39    1.96
  -9  -3  34   -0.69    1.59
  -8  -2  33    4.32    1.52
  -6  -2  34    6.43    1.56
  -6   0  30    5.01    1.45
  -4  -4  37    4.67    1.33
  -4   0  31    2.55    1.70
  -2   0  31    6.55    2.44
  -1   1  28    6.63    1.88
   0  -8  38    6.31    0.89
   0  -2  34   13.85    1.61
   1  -3  35   38.54    1.82
   1   1  28    5.33    1.67
   2   0  30  139.12    3.17
   3   1  27    1.80    1.38
   4   0  29    1.73    1.53
   5  -3  33    0.09    1.34
   5  -1  30    2.02    1.64
   6  -4  33   12.29    1.62
   6  -2  31    3.13    1.48
   6   0  27   -2.19    1.59
   7  -9  34    0.19    0.81
   7  -7  34   43.24    1.74
   7  -5  33   99.05    2.42
   7  -3  31    1.30    1.39
   8   0  25    1.47    1.83
   9  -5  31   56.86    1.90
   9  -3  29    0.13    1.24
   9  -1  26    5.38    2.19
  10  -4  29    1.13    1.24
  12  -6  28   12.08    1.36
  12   0  18   -1.59    1.36
  13  -5  26   -0.02    1.08
  14  -6  25    1.60    0.93
  14  -4  23    1.57    1.04
  -6  -4  36   34.39    2.20
  -6   0  29    0.36    1.46
  -5  -1  32   -0.09    1.73
  -2  -2  34   72.36    2.50
  -1  -9  38    1.17    0.95
  -1  -7  38    8.85    1.13
  -1  -5  37   20.53    1.57
  -1  -3  35    1.04    1.45
   0  -4  36    4.87    1.35
   1  -1  32   20.88    1.44
   1   1  27  119.54    2.78
   2 -10  37    1.61    0.99
   2  -8  37    0.17    0.86
   2  -4  35    4.93    1.19
   2  -2  33    2.16    1.30
   3  -1  31   25.80    1.67
   3   1  26    1.95    1.50
   4  -8  36    5.50    1.01
   4  -4  34   12.13    1.43
   4  -2  32    9.61    1.15
   4   0  28   10.25    1.71
   5  -7  35   58.63    1.97
   5  -5  34   54.39    2.11
   5   1  25    6.34    1.48
   6  -6  34   66.24    2.04
   7   1  23    3.66    1.19
  10  -6  30    2.88    1.10
  11  -3  26   13.14    1.67
  12  -4  26    0.73    1.24
  12  -2  23    6.14    1.53
  13  -3  23    0.94    1.31
  -8  -2  32    2.98    1.48
  -7  -3  34   10.00    2.02
  -6 -10  38    0.44    0.83
  -6  -2  33    7.00    1.63
  -5  -5  37   94.17    2.58
  -5  -3  35    3.67    1.51
  -4 -10  38    1.39    0.96
  -4  -4  36   52.80    2.11
  -3  -7  38   24.10    1.43
  -2  -4  36   39.46    1.91
  -1  -1  32    2.68    2.05
  -1   1  27  434.97    4.76
   0  -6  37    0.05    1.17
   0  -2  33   56.45    2.40
   1  -7  37   -0.65    0.95
   1  -5  36    4.18    1.10
   1  -1  31  138.85    3.00
   2  -6  36   -0.21    1.00
   2   0  29    0.75    1.75
   3  -7  36    0.46    1.15
   3  -5  35   19.34    1.41
   3  -3  33   40.36    1.91
   3  -1  30    1.98    1.33
   4  -6  35    2.12    1.30
   5  -9  35    6.08    1.00
   5  -3  32   74.28    2.32
   5   1  24    6.95    1.67
   6  -4  32   64.54    2.37
   6  -2  30    1.17    1.46
   7  -7  33   53.13    2.14
   7  -5  32   70.81    2.39
   7   1  22    1.56    1.40
   8  -2  28   50.74    2.24
   8   0  24  314.26    4.34
   9  -3  28    0.07    1.36
  10  -4  28   -0.46    1.33
  10   0  21    3.44    1.88
  11  -7  29    0.55    1.02
  11  -5  28    2.19    1.20
  11  -1  22   10.88    1.94
  13  -5  25   -0.02    1.16
  -8 -10  37    0.82    0.95
  -7  -5  36    8.28    1.70
  -7  -1  30    1.81    1.81
  -6  -6  37    5.65    1.50
  -5  -9  38    1.69    0.87
  -4  -8  38    7.07    1.06
  -4  -6  37   47.38    1.91
  -4  -2  33    8.03    1.84
  -4   0  29   -1.43    1.65
  -3  -9  38    4.92    0.91
  -2  -2  33    3.99    1.82
  -2   0  29    0.18    2.30
  -1  -5  36   18.65    1.67
   0 -10  37    7.84    1.30
   0  -8  37    9.30    1.22
   0  -4  35    3.24    1.42
   0   0  29    8.15    2.41
   1  -9  37    0.48    0.88
   1   1  26    6.68    1.47
   2  -2  32   37.55    1.98
   2   0  28  175.59    3.45
   3  -9  36    0.13    0.87
   4  -2  31    3.44    1.02
   4   0  27   -0.07    1.48
   6  -8  34   14.89    1.24
   7  -9  33   11.93    1.38
   7  -3  30   19.90    1.92
   8   0  23    3.23    1.70
   9  -5  30   23.32    1.62
   9  -1  24   21.58    2.45
  10 -10  30    1.65    0.91
  10  -8  30   10.47    1.40
  10  -2  25   22.52    2.08
  11  -9  29   12.15    1.04
  12  -6  27   -0.44    1.18
  12  -4  25    3.55    1.23
  12  -2  22   20.83    1.74
  13  -7  26   10.57    1.24
  -9  -7  36   72.37    2.45
  -8  -6  36   81.90    2.47
  -7 -11  37   -0.04    0.37
  -7  -7  37    1.66    1.34
  -6  -2  32    1.71    1.50
  -5  -5  36   73.82    2.51
  -5  -3  34   41.11    2.10
  -4  -4  35   -0.07    1.51
  -4   0  28   48.69    2.16
  -2  -4  35    0.86    1.58
  -1  -7  37   13.14    1.36
  -1  -3  34   21.92    1.90
   0  -6  36    0.86    1.24
   0  -2  32  115.99    3.05
   0   0  28 1309.58    8.36
   1  -5  35   15.46    1.40
   1  -1  30   18.08    1.92
   2 -10  36   23.57    1.29
   2  -8  36    3.13    1.21
   3  -5  34    7.35    1.31
   3  -1  29   41.82    2.08
   4 -10  35    3.63    0.96
   4  -8  35   -0.12    0.98
   5 -11  34    0.14    0.75
   5  -7  34    5.06    1.32
   5  -3  31   12.81    1.90
   5  -1  28   -1.35    1.58
   6  -6  33   50.79    2.08
   6  -2  29    7.56    1.35
   9  -9  31    9.65    1.16
   9  -3  27    4.54    1.65
  10  -6  29    8.03    1.48
  11  -5  27    2.90    1.27
  13  -9  26    2.69    0.96
  13  -5  24    1.34    1.13
  -9  -5  34    1.14    1.90
  -7  -9  37    0.12    0.98
  -7  -3  33    7.20    1.61
  -6 -10  37    8.79    1.05
  -6  -8  37    5.67    1.20
  -5 -11  37    1.22    0.86
  -5  -7  37   25.82    1.51
  -4  -2  32   62.88    2.49
  -3 -11  37    0.12    0.83
  -2  -2  32  202.59    3.78
  -2   0  28 1126.54    7.53
  -1  -9  37    0.18    0.94
  -1  -1  30   16.47    2.40
   0  -4  34   10.68    1.59
   1 -11  36    0.61    0.88
   1  -7  36   -0.94    1.10
   2  -6  35   12.08    1.20
   2  -2  31   14.89    1.84
   2   0  27    1.13    1.49
   3 -11  35    2.37    0.90
   3  -7  35    6.84    1.26
   3  -3  32    7.26    1.12
   4  -6  34   47.32    1.88
   4  -2  30   11.64    1.40
   5  -9  34    0.91    0.95
   5  -1  27    1.91    1.55
   6  -2  28    5.55    1.64
   7  -7  32   37.35    1.86
   7  -5  31  159.78    3.27
   8   0  22  254.74    3.69
  11  -7  28   10.43    1.40
  11  -3  24    0.92    1.47
  12 -10  27    1.11    0.79
  12  -6  26   17.50    1.50
  12  -4  24    0.20    1.34
  13  -7  25    6.75    1.51
  14  -8  24   -0.23    0.98
  -9  -9  36   -0.20    1.06
  -9  -3  31    0.75    1.55
  -7  -7  36  145.49    3.05
  -6  -4  34   33.53    2.11
  -6  -2  31   22.30    2.02
  -5  -9  37   10.07    1.12
  -5  -3  33   -1.05    1.63
  -4 -10  37    5.84    1.03
  -4  -8  37   11.95    1.30
  -4  -6  36   25.33    1.73
  -3  -9  37    6.45    0.95
  -2  -6  36   23.66    1.64
  -2  -4  34    8.83    1.72
  -1  -7  36    2.12    1.21
  -1  -3  33    2.90    1.63
   0  -8  36    2.07    1.00
   0  -2  31   45.03    2.44
   0   0  27    5.04    2.32
   1  -1  29  231.41    4.03
   2  -4  33   23.75    1.77
   2   0  26  152.89    2.94
   3  -9  35    1.08    1.18
   3  -1  28    7.29    1.74
   4  -4  32    4.03    1.36
   4  -2  29    0.83    1.48
   4   0  25    1.49    1.52
   5  -5  32   66.23    2.53
   5  -3  30   73.49    2.75
   6 -10  33    5.15    1.12
   6  -8  33   14.47    1.34
   6  -6  32  107.39    2.72
   7 -11  32   -0.65    0.75
   8  -2  26   60.19    2.35
   9 -11  30    0.44    0.78
  10  -6  28   15.58    1.77
  11  -1  19    2.27    1.46
  12  -2  20   24.02    1.79
  13 -11  25    0.73    0.72
  -8 -10  36    2.50    1.09
  -8  -8  36   13.15    1.52
  -8  -2  29   49.86    2.48
  -7 -11  36   -0.55    0.88
  -7  -3  32   15.00    1.66
  -6 -12  36   -0.32    0.69
  -5  -7  36   -1.05    1.31
  -4 -12  36    6.86    0.91
  -4  -4  34   31.33    2.05
  -4  -2  31    2.63    1.65
  -2  -2  31   55.86    2.69
  -1 -11  36    0.94    0.99
  -1  -1  29  956.15    7.09
   0 -10  36   16.88    1.27
   0  -6  35    1.53    1.40
   1  -7  35    7.64    1.30
   1  -5  34   -0.64    1.26
   1  -3  32   11.94    1.26
   2  -8  35    0.17    1.09
   2  -2  30  121.43    3.06
   3  -7  34   27.74    1.53
   3  -5  33    2.63    1.32
   3  -3  31   17.12    1.67
   4 -10  34    8.20    1.25
   4  -6  33    1.48    1.26
   5  -7  33   56.64    2.08
   5  -1  26    1.25    1.52
   6 -12  32    0.77    0.69
   6  -2  27    0.93    1.62
   7  -9  32    6.50    1.21
   9  -9  30    5.12    1.22
   9  -5  28   16.16    1.65
  10 -10  29    9.05    1.12
  10  -4  26    7.57    1.55
  12  -6  25   14.32    1.82
  12  -4  23    9.41    1.49
  13  -9  25    2.90    0.98
  14  -8  23   19.05    1.68
  -9  -5  33   16.13    1.99
  -7  -9  36    6.11    1.22
  -7  -5  34   -0.11    1.67
  -6  -8  36    0.73    1.29
  -6  -6  35    1.13    1.56
  -6  -4  33    4.38    1.80
  -6  -2  30  111.59    2.80
  -5  -3  32   28.77    2.15
  -4  -8  36    5.23    1.30
  -3 -11  36    3.97    1.18
  -2  -6  35   21.52    1.77
  -1  -9  36    2.78    1.05
  -1  -5  34    3.90    1.68
  -1  -3  32   26.95    2.14
   0 -12  35    0.68    1.02
   0  -4  33   23.04    1.88
   0  -2  30  131.71    3.18
   1  -1  28    4.95    1.80
   3 -11  34    0.07    1.06
   3  -1  27    1.74    1.43
   4  -4  31   -0.25    1.40
   4  -2  28   20.31    1.82
   5 -11  33    0.56    0.90
   5  -9  33    2.46    1.09
   6  -8  32   10.79    1.42
   9  -7  29    1.91    1.23
   9  -1  21   27.98    1.89
  11 -11  27    9.05    1.21
  11  -5  25    1.71    1.68
  12 -10  26    3.32    1.13
  12  -8  26    2.74    1.21
  13  -7  24   54.40    2.15
  13  -5  22    8.58    1.81
  -9  -9  35    5.15    1.13
  -8  -6  34  118.44    2.77
  -8  -4  32    2.09    1.72
  -7  -3  31   12.45    1.81
  -6 -10  36    0.75    0.93
  -5  -9  36    8.23    1.27
  -5  -5  34   63.07    2.63
  -4 -10  36   11.60    1.16
  -4  -6  35   43.01    1.97
  -4  -4  33    1.20    1.69
  -4  -2  30    2.93    1.78
  -3  -9  36    0.84    0.99
  -2  -4  33   12.50    1.84
  -2  -2  30  152.76    3.42
  -1  -7  35    1.23    1.40
  -1  -1  28   10.83    2.01
   0  -8  35    0.82    1.12
   0  -6  34   51.92    2.08
   1  -9  35    1.65    1.11
   1  -5  33   48.24    2.14
   1  -3  31    5.84    1.54
   2  -2  29   35.35    2.08
   3  -9  34    1.21    1.13
   4 -12  33    1.32    0.90
   4  -8  33    9.15    1.30
   5  -7  32   23.29    1.70
   5  -5  31  168.01    3.45
   6 -10  32    5.87    1.09
   6  -6  31   23.97    1.96
   6  -4  29   15.50    2.02
   6  -2  26    2.19    1.58
   7 -11  31    7.12    1.14
   7  -9  31    8.47    1.34
   7  -1  23    4.30    1.56
   8  -4  27    0.90    1.65
   8  -2  24   23.49    1.99
   9 -11  29   18.62    1.46
  10  -8  28    0.56    1.30
  10  -4  25    2.09    1.57
  11  -9  27   11.49    1.46
  12 -12  25   17.64    1.23
  12  -4  22    3.72    1.46
  13 -11  24    7.16    1.20
  14  -6  21   12.13    1.56
  -8 -10  35    0.77    1.18
  -7  -5  33   19.97    1.98
  -6 -12  35    0.39    0.91
  -6  -4  32   16.31    2.22
  -6  -2  29  269.47    3.97
  -5  -7  35    1.34    1.61
  -5  -3  31    2.68    1.77
  -1 -11  35    1.61    1.19
  -1  -1  27  467.51    5.08
   0 -10  35    6.06    1.13
   0  -4  32   19.17    1.98
   0  -2  29    1.60    1.68
   1  -7  34    7.00    1.25
   1  -1  27  131.67    2.70
   2  -8  34    2.59    1.06
   2  -6  33    5.15    1.50
   2  -4  31   92.00    2.71
   3  -7  33    4.91    1.28
   3  -1  26    3.65    1.22
   4  -6  32    5.23    1.35
   4  -4  30    1.26    1.62
   4  -2  27   18.27    1.91
   5  -3  28    0.60    1.70
   7  -7  30    0.03    1.33
   9  -9  29   13.21    1.36
  10 -10  28   17.27    1.57
  11  -7  26   41.98    2.16
  12  -8  25   24.55    1.68
  12  -6  24    3.38    1.40
  13  -9  24    3.40    1.18
  13  -7  23    6.69    1.42
  14  -8  22   28.75    1.67
  -8  -6  33    5.88    1.78
  -8  -4  31    1.46    1.67
  -7 -11  35    0.83    0.92
  -7  -9  35   -0.96    1.14
  -7  -3  30  104.82    2.92
  -6  -8  35   51.45    2.14
  -6  -6  34   10.17    1.74
  -5  -5  33  243.71    4.09
  -4 -12  35   -0.52    0.90
  -4  -8  35    3.98    1.27
  -4  -6  34    4.49    1.76
  -4  -4  32   33.31    2.07
  -4  -2  29    2.92    1.65
  -2  -6  34   13.11    1.72
  -2  -2  29   33.51    2.10
  -1  -9  35    5.86    1.27
  -1  -5  33   -0.23    1.72
   1  -5  32    3.19    1.43
   1  -3  30   52.39    2.17
   1  -1  26    4.12    1.56
   3  -5  31   15.90    1.65
   3  -3  29    0.79    1.44
   5 -11  32    2.09    1.07
   5  -9  32    1.34    1.21
   5  -1  24    6.73    1.32
   6 -12  31    1.60    1.02
   6  -8  31   -1.01    1.34
   8  -4  26    4.84    1.58
   8  -2  23    1.95    1.63
   9  -7  28    1.71    1.39
  10 -12  27   10.34    1.17
  10  -8  27    0.70    1.57
  10  -6  26   43.85    2.13
  10  -4  24    2.63    1.60
  10  -2  20    4.47    1.65
  12 -10  25   22.71    1.66
  12  -4  21    0.95    1.66
  -9  -9  34    6.03    1.25
  -9  -7  33    3.72    1.57
  -9  -5  31  356.20    4.84
  -8 -12  34    7.40    1.10
  -8  -8  34    3.85    1.39
  -7  -7  34   80.47    2.42
  -6 -10  35    5.08    1.22
  -5 -11  35    5.11    1.12
  -5  -9  35    2.94    1.25
  -5  -3  30   10.30    2.06
  -4 -10  35   38.08    1.74
  -3 -11  35    7.82    1.06
  -1  -7  34   15.68    1.58
   0 -12  34    2.75    1.27
   0  -8  34    2.67    1.38
   0  -4  31    7.99    2.01
   1 -13  33    0.67    1.06
   1  -9  34   -1.22    1.25
   2 -12  33   -1.10    1.37
   2  -8  33    2.57    1.10
   2  -2  27    3.06    1.52
   3 -11  33    8.99    1.30
   3  -9  33    2.41    1.12
   4 -12  32    1.01    1.08
   4  -8  32   -1.13    1.08
   4  -6  31    4.00    1.47
   4  -4  29   93.62    2.76
   4  -2  26   39.31    2.28
   5 -13  31    6.00    0.93
   5  -7  31   10.37    1.61
   5  -3  27    2.21    1.82
   6 -10  31    5.59    1.25
   7  -9  30   21.49    1.68
   9  -9  28   48.59    2.22
   9  -5  26    4.26    1.43
  10 -10  27   70.88    2.52
  11 -13  25    0.31    0.86
  11 -11  26   22.94    1.38
  11  -9  26   12.57    1.61
  11  -7  25   45.47    2.20
  11  -3  20   19.31    2.24
  12  -6  23   21.62    1.84
  13 -11  23   -0.58    1.11
  13  -9  23    1.71    1.45
  13  -7  22   41.23    2.14
  14  -8  21   15.56    1.68
  -8 -10  34    0.18    1.37
  -8  -4  30  105.32    3.09
  -7  -3  29   35.26    2.14
  -6  -6  33    1.97    1.88
  -6  -4  31   39.14    2.18
  -5 -13  34    9.48    1.07
  -5  -7  34   40.95    2.05
  -5  -5  32   26.97    2.57
  -4  -6  33   19.92    1.88
  -4  -4  31    6.75    1.69
  -4  -2  28   62.26    2.45
  -3 -13  34    5.65    0.95
  -2  -8  34   -0.58    1.32
  -2  -6  33    2.07    1.82
  -2  -2  28   66.35    2.50
  -1  -9  34    2.77    1.22
   0 -10  34    4.97    1.30
   1  -3  29    0.43    1.62
   2 -10  33   10.83    1.39
   3 -13  32   -0.19    0.85
   3  -3  28   -0.54    1.57
   4 -10  32    3.46    1.40
   5  -5  29   46.13    2.46
   6  -4  27   13.91    1.90
   7 -13  29    4.00    0.90
   7  -7  29    1.67    1.50
   8  -4  25    0.15    1.54
   8  -2  22    2.44    1.64
   9 -13  27    0.92    0.78
  11  -5  23    0.38    1.55
  12 -12  24    4.35    1.02
  12  -8  24   20.09    1.63
  -8  -6  32    2.70    1.69
  -7 -11  34    1.70    1.17
  -7  -9  34   14.87    1.47
  -7  -7  33   21.87    1.86
  -6 -12  34    1.77    0.91
  -6  -8  34    3.11    1.46
  -5  -3  29    5.89    1.94
  -4 -14  33   18.90    1.11
  -4 -12  34   16.31    1.27
  -4  -8  34    0.22    1.29
  -1 -11  34   10.41    1.29
  -1  -7  33   26.41    2.11
  -1  -3  29    7.14    1.66
   0  -6  32  103.58    2.93
   0  -4  30    6.28    1.80
   0  -2  27   60.64    2.32
   1  -9  33   12.68    1.36
   1  -5  31   21.19    1.80
   2  -2  26   69.39    2.26
   3  -9  32    0.52    1.00
   3  -5  30    8.03    1.55
   4  -4  28   10.58    1.73
   4  -2  25  106.66    2.76
   5 -11  31    0.84    1.27
   5  -9  31    0.69    1.25
   5  -7  30   63.41    2.31
   6 -14  29   10.80    0.93
   6 -12  30   -0.15    1.09
   6  -8  30    2.93    1.38
   9  -3  22    2.39    1.76
  10 -12  26   39.17    1.86
  10  -8  26   12.64    1.79
  11 -11  25   39.80    2.07
  11  -9  25    7.57    1.65
  12  -6  22    1.82    1.34
  13  -5  19   83.19    2.90
  14 -10  21    5.65    1.25
  -9 -11  33    0.07    1.14
  -9  -9  33    0.81    1.20
  -9  -7  32   15.91    1.81
  -9  -5  30  188.53    3.65
  -8 -12  33   -0.84    1.14
  -8  -8  33   21.28    1.68
  -7 -13  33   -0.17    0.85
  -7  -5  31   45.40    2.18
  -6 -10  34    5.05    1.30
  -6  -6  32    3.52    1.65
  -6  -4  30   13.65    1.94
  -5 -11  34    1.68    1.15
  -5  -9  34    3.49    1.32
  -5  -7  33    0.81    1.66
  -4 -10  34   12.84    1.37
  -4  -4  30   50.67    2.33
  -3 -11  34   13.00    1.32
  -2  -6  32   63.56    2.50
  -2  -4  30    4.46    1.70
  -1 -13  33    2.56    1.28
  -1  -5  31    5.21    1.75
   0 -12  33   38.66    1.85
   1 -11  33    6.77    1.26
   1  -7  32   47.91    2.01
   1  -3  28   54.88    2.27
   2  -8  32   -0.07    1.21
   2  -6  31    1.55    1.64
   2  -4  29   19.34    1.84
   3 -11  32    0.84    1.29
   3  -3  27    1.99    1.53
   4 -14  30    1.78    0.83
   4 -12  31    1.44    1.11
   5 -13  30    2.93    0.98
   5  -5  28    2.34    1.64
   6 -10  30    0.17    1.18
   7 -11  29   11.49    1.40
   7  -9  29    1.69    1.35
   9 -11  27   59.61    2.03
   9  -9  27   10.95    1.61
   9  -7  26   19.74    1.82
  10 -10  26   61.23    2.50
  10  -4  22    8.19    1.66
  11 -13  24   14.70    1.29
  11  -5  22   -0.53    1.52
  12  -8  23    8.11    1.58
  13 -11  22   16.95    1.32
  13  -9  22    0.84    1.30
  13  -7  21    4.32    1.37
  14  -8  20   25.97    1.70
  -8 -10  33    1.50    1.19
  -8  -6  31   19.89    1.93
  -6  -8  33   57.35    2.24
  -5 -13  33    4.69    1.04
  -5  -5  31  146.79    3.42
  -5  -3  28  108.40    3.02
  -4  -8  33    4.61    1.67
  -4  -6  32    6.03    1.75
  -3 -13  33   -0.45    1.12
  -2  -8  33    2.23    1.45
  -1 -11  33    6.84    1.64
  -1  -9  33   10.77    1.55
  -1  -3  28   34.80    1.96
   0  -4  29    0.71    1.62
   1  -5  30   -1.15    1.40
   2 -14  31   -0.03    0.88
   2 -10  32    4.68    1.27
   3 -13  31    1.00    1.02
   3  -5  29   18.71    1.70
   4 -10  31    1.00    1.17
   4  -4  27   82.54    2.68
   4  -2  24  264.03    4.05
   5  -9  30    0.60    1.30
   5  -3  25   19.29    1.83
   6  -6  28    0.11    1.61
   9 -13  26    9.65    1.29
   9  -5  24    0.61    1.48
  10  -6  24   33.24    2.01
  12 -12  23   11.36    1.26
  12 -10  23   78.00    2.71
  12  -6  21    1.42    1.39
  13 -13  21    0.15    0.84
  14 -10  20    0.39    1.29
  -9  -9  32    2.43    1.55
  -9  -5  29  706.66    6.63
  -8  -8  32    2.41    1.68
  -8  -4  28  317.60    4.46
  -7 -11  33    3.46    1.23
  -7  -9  33    2.03    1.28
  -7  -7  32    4.25    1.60
  -6 -14  32    8.92    1.06
  -6 -12  33    2.19    1.02
  -6  -4  29   23.48    1.93
  -5  -9  33    1.59    1.41
  -4 -12  33    2.05    1.14
  -2  -4  29   17.37    1.99
  -1  -7  32   81.07    2.80
  -1  -5  30   -0.60    1.72
   0  -8  32    0.31    1.40
   0  -6  31   16.36    2.04
   1 -11  32    8.86    1.58
   1  -9  32    4.94    1.25
   1  -7  31   65.94    2.30
   1  -3  27    0.08    1.45
   2  -4  28    3.10    1.77
   3  -9  31    8.75    1.28
   3  -7  30   28.42    1.81
   3  -3  26    8.42    1.65
   4  -8  30    0.70    1.20
   4  -6  29    1.87    1.45
   5 -15  28    7.27    0.93
   5 -11  30    8.65    1.42
   5  -7  29    5.46    1.63
   5  -5  27    2.07    1.52
   6 -14  28    1.43    0.97
   6 -12  29   -1.48    1.20
   6 -10  29    0.75    1.31
   7  -9  28    4.74    1.41
   8  -4  23    3.25    1.60
  10 -14  24    0.67    0.82
  10 -12  25   21.94    1.68
  10  -4  21    5.24    1.65
  11 -11  24   76.02    2.42
  11  -9  24   26.77    1.85
  11  -7  23   17.41    1.89
  11  -5  21    2.61    1.45
  12  -8  22   29.10    2.07
  13  -9  21    4.84    1.31
  13  -7  20    1.77    1.67
  14  -8  19    0.91    1.28
  -9 -11  32   -0.72    1.12
  -7 -13  32    1.39    1.18
  -6 -10  33    1.66    1.32
  -6  -6  31   10.72    1.83
  -5 -11  33   -1.07    1.14
  -5  -7  32   35.12    1.99
  -5  -5  30   10.56    1.91
  -4 -14  32    0.13    0.98
  -4 -10  33   61.26    2.13
  -4  -6  31   17.61    1.85
  -4  -4  29    4.99    1.40
  -3 -15  31    1.97    1.10
  -2  -8  32   15.70    1.76
  -1  -3  27   28.10    2.00
   0 -14  31   21.22    1.62
   0 -12  32   12.10    1.76
   0 -10  32    3.32    1.45
   0  -4  28    3.28    1.56
   1  -5  29   39.34    2.05
   2  -8  31   31.81    1.45
   3  -5  28    2.58    1.46
   4 -14  29    0.12    1.09
   4 -12  30    8.42    1.57
   4  -4  26    1.09    1.65
   5 -13  29   -0.63    1.12
   5  -3  24  111.66    2.88
   6  -6  27   -0.01    1.65
   7 -11  28    2.09    1.35
   7  -7  27    4.93    1.67
   8  -6  25    0.55    1.56
   9 -15  24    8.14    0.89
   9 -11  26   54.05    2.21
   9  -9  26   46.84    2.09
   9  -5  23    1.49    1.58
   9  -3  20    8.25    1.59
  10 -10  25  159.09    3.50
  10  -6  23    2.39    1.59
  11 -13  23    5.94    1.25
  12 -14  21   10.37    1.18
  12 -12  22    6.78    1.43
  12  -4  17    3.15    1.94
  13 -11  21   -0.26    1.35
  -8 -14  31    0.75    0.87
  -8 -12  32    1.14    1.15
  -8  -6  30  248.72    4.02
  -7  -9  32   15.04    1.55
  -7  -5  29  218.32    3.95
  -6  -8  32    4.30    1.58
  -6  -4  28   12.33    1.84
  -5 -13  32    6.82    1.20
  -4  -8  32    9.18    1.75
  -3 -13  32   10.68    1.26
  -2  -4  28    2.77    1.59
  -1 -11  32   33.17    1.90
  -1  -9  32   10.28    1.61
   1 -13  31   -0.68    1.41
   1  -3  26    2.31    1.41
   2 -14  30    2.16    1.08
   2 -10  31    4.39    1.22
   2  -6  29    4.97    1.56
   2  -4  27   71.97    2.61
   3 -13  30    4.13    1.47
   3  -3  25    3.13    1.49
   4 -10  30    1.70    1.06
   5 -11  29    1.36    1.37
   5  -9  29    1.19    1.35
   6  -8  28    1.35    1.48
   6  -4  24    7.20    1.66
   7 -13  27   -0.10    1.12
   8  -4  22   -1.20    1.58
   9 -13  25    5.59    1.37
  10  -8  24   24.65    1.97
  11  -9  23    6.77    1.60
  11  -7  22    1.86    1.62
  11  -5  20    7.76    1.69
  12 -10  22   31.29    2.09
  13 -13  20   -0.29    0.94
  13  -7  19   43.75    2.23
  14 -10  19    3.82    1.29
  14  -8  18   -0.18    1.38
  -9  -9  31    0.33    1.43
  -8  -8  31    2.46    1.42
  -7 -15  30    1.89    0.97
  -7 -11  32    9.42    1.30
  -6 -14  31    1.05    1.14
  -6 -12  32    0.27    1.17
  -6 -10  32   14.71    1.52
  -6  -6  30    1.96    1.66
  -5  -9  32    7.99    1.76
  -5  -7  31    1.26    1.72
  -5  -5  29   57.18    2.55
  -4  -6  30   10.80    1.71
  -4  -4  28   20.76    1.85
  -2  -6  30   44.03    2.36
  -1  -5  29    9.67    1.71
   1 -11  31    1.62    1.43
   1  -9  31    8.52    1.33
   1  -7  30  133.99    2.92
   1  -5  28    6.09    1.68
   2 -16  28    4.09    0.75
   2  -8  30    2.05    1.40
   3 -11  30    1.51    1.13
   3  -7  29   33.81    1.95
   3  -5  27   54.24    2.13
   5 -15  27   -0.19    0.81
   5  -5  26    7.29    1.68
   5  -3  23   24.93    1.94
   6 -14  27    5.24    1.08
   6 -12  28    2.38    1.17
   6 -10  28    5.79    1.62
   6  -6  26   13.53    1.77
   7  -9  27   -0.21    1.55
   8  -6  24   -0.24    1.54
   9  -9  25    8.09    1.56
   9  -7  24    6.98    1.64
   9  -5  22    1.97    1.49
  10 -14  23   11.64    1.18
  10 -12  24   35.67    1.95
  10 -10  24   77.14    2.91
  11 -15  21    2.29    0.88
  11 -11  23   39.28    2.41
  12  -8  21    7.78    1.54
  13 -11  20   15.07    1.70
  13  -9  20    1.74    1.19
  -9 -11  31   15.69    1.42
  -7 -13  31    2.10    1.40
  -7  -5  28  131.58    3.33
  -6  -8  31   10.66    1.69
  -5 -11  32   -0.05    1.35
  -4 -14  31    9.52    1.25
  -4 -10  32    5.47    1.52
  -2  -8  31    0.84    1.71
  -1 -13  31    1.85    1.45
  -1  -9  31   15.53    1.84
  -1  -7  30   72.14    2.71
   0 -12  31   85.40    2.60
   0 -10  31   49.72    2.19
   0  -4  27    4.97    1.28
   1 -15  29    1.13    1.06
   2 -12  30   12.18    1.81
   2  -4  26  116.41    3.09
   3 -15  28    7.43    0.95
   4 -12  29    2.56    1.49
   4 -10  29   -0.81    1.15
   4  -6  27    3.72    1.55
   4  -4  25   14.89    1.43
   5 -13  28    4.87    1.34
   5  -9  28   14.05    1.59
   5  -7  27   31.79    2.06
   6 -16  25    1.27    0.66
   6  -4  23   15.79    1.86
   7 -11  27    1.19    1.36
   8  -4  21   -0.66    1.58
   9 -15  23    0.43    0.93
   9 -11  25   29.46    2.05
  10  -8  23    0.83    1.51
  11 -13  22    8.61    1.10
  11  -7  21    6.48    1.69
  11  -5  19  103.06    3.03
  12 -14  20    1.92    1.16
  13  -7  18  112.44    3.05
  14 -12  18    3.18    1.26
  14 -10  18    1.15    1.17
  -9 -13  30   13.25    1.51
  -8 -14  30    0.15    1.08
  -8 -12  31   43.36    1.88
  -8 -10  31    2.23    1.33
  -8  -8  30    7.04    1.81
  -7  -9  31    6.79    1.51
  -7  -7  30   20.58    1.84
  -6  -6  29   17.68    1.82
  -5 -15  30    6.07    1.03
  -5 -13  31   -0.88    1.25
  -5  -5  28    4.14    1.84
  -4 -16  29    1.63    0.80
  -4  -8  31   12.40    1.67
  -4  -4  27    3.25    1.50
  -3 -13  31   -0.28    1.18
  -2  -4  27    1.08    1.14
  -1 -11  31   46.42    2.31
  -1  -5  28    4.15    1.53
   1 -13  30   62.50    2.39
   1  -9  30    2.63    1.29
   1  -7  29   48.03    2.12
   2 -14  29   12.72    1.44
   2 -10  30    2.59    1.21
   2  -8  29   59.49    2.15
   2  -6  28    1.23    1.08
   3 -13  29    1.65    1.46
   3  -9  29    1.70    1.25
   3  -7  28   19.64    1.68
   4 -14  28    5.34    1.21
   4  -8  28    3.16    1.31
   5 -11  28    7.76    1.52
   6 -12  27    2.63    1.64
   6  -6  25   -0.21    1.55
   7 -13  26   17.92    1.46
   7  -9  26   12.22    1.66
   8 -16  23    0.39    0.74
   9 -13  24   20.65    1.51
   9  -7  23    0.25    1.36
  10  -6  21    4.57    1.58
  11  -9  22   10.20    1.65
  12 -10  21   67.53    2.53
  12  -8  20   -1.90    1.47
  13 -13  19    1.63    0.97
  13  -9  19    1.26    1.21
  -9  -9  30    2.35    1.50
  -8  -6  28  689.82    6.20
  -7 -11  31   12.76    1.60
  -6 -12  31    7.89    1.39
  -6 -10  31    1.57    1.35
  -5 -11  31   10.77    1.75
  -5  -9  31    5.52    1.53
  -4 -10  31   39.58    2.01
  -4  -6  29    9.47    1.68
  -2 -10  31  182.98    3.68
  -2  -8  30   43.24    2.19
  -1 -15  29    0.81    1.39
   0 -16  28    1.79    0.88
   0  -4  26   41.28    2.01
   1 -11  30   25.30    1.60
   1  -5  27  163.26    3.00
   2 -16  27    5.29    1.09
   2  -4  25  179.16    3.51
   3 -11  29    0.03    1.21
   3  -5  26   36.80    1.82
   4 -16  26    0.86    0.81
   4  -6  26    1.12    1.46
   4  -4  24   75.13    2.41
   5 -15  26    0.38    1.00
   6 -14  26    8.83    1.21
   6 -10  27   -0.25    1.46
   6  -8  26   17.10    1.88
   7 -11  26    9.65    1.60
   8  -6  23    3.11    1.61
   8  -4  20   10.14    1.64
   9 -11  24  101.01    2.81
   9  -9  24    2.85    1.43
  10 -14  22    3.08    1.12
  10 -12  23   34.73    2.12
  10 -10  23  145.76    3.57
  11 -15  20    4.30    0.96
  11 -11  22   98.47    2.81
  11  -5  18   84.66    3.26
  13 -15  17    1.42    0.91
  13 -11  19    3.32    1.38
  13  -7  17  129.66    3.46
  14 -12  17    5.01    1.46
  -9 -11  30    6.31    1.35
  -9  -7  28   76.68    3.03
  -8 -12  30   19.17    1.97
  -8 -10  30    3.38    1.56
  -7 -15  29    0.86    1.05
  -7 -13  30   78.05    2.52
  -7  -9  30    6.09    1.81
  -7  -7  29   71.88    2.53
  -7  -5  27  358.39    4.66
  -6  -8  30   16.98    1.84
  -4  -8  30    7.85    1.79
  -1  -9  30   49.80    2.30
  -1  -7  29   77.31    2.69
  -1  -5  27    1.47    1.64
   0 -12  30   23.19    1.99
   1  -7  28   99.41    2.55
   2 -12  29   26.08    1.82
   2 -10  29   11.33    1.39
   2  -6  27   13.27    1.65
   3 -15  27    0.21    1.23
   3  -7  27    1.58    1.38
   4 -14  27    1.48    1.43
   4 -10  28    5.96    1.28
   5 -13  27    6.93    1.40
   5  -9  27    2.44    1.48
   5  -7  26    0.54    1.52
   5  -5  24    3.29    1.52
   6 -16  24    1.01    0.92
   7 -15  24    1.48    1.05
   9 -15  22    2.18    1.05
   9  -5  20    5.56    1.79
  10 -16  20    1.26    0.92
  10  -8  22    0.61    1.52
  11  -9  21   12.06    1.70
  11  -7  20   47.29    2.41
  12 -14  19    0.59    1.19
  12 -12  20    1.43    1.29
  12 -10  20   13.68    2.02
  12  -8  19   47.58    2.16
  13 -13  18    5.83    1.37
  13  -9  18    2.97    1.73
  14 -10  17    1.76    1.29
  -9 -13  29   11.40    1.57
  -9  -9  29   -0.35    1.51
  -8 -14  29    3.28    1.08
  -8  -8  29   15.31    1.87
  -7 -11  30   22.60    1.84
  -6 -16  28    1.69    1.02
  -6  -6  28   58.38    2.40
  -5 -15  29    1.09    1.09
  -5 -13  30    2.41    1.31
  -5  -7  29   11.83    1.74
  -5  -5  27    6.95    1.87
  -4 -16  28   -0.56    1.04
  -4  -6  28   21.41    1.95
  -3 -15  29   -0.01    1.08
  -2  -6  28   -0.80    1.59
  -1 -11  30   87.49    2.67
   0  -8  29   22.55    1.60
   1 -13  29    3.58    1.73
   1  -9  29    3.28    1.26
   1  -5  26   39.06    2.03
   2 -14  28    1.11    1.55
   2  -8  28   17.47    1.73
   3 -17  25   12.63    1.03
   3 -13  28    3.85    1.43
   3  -9  28   13.84    1.43
   3  -5  25  320.83    4.29
   5 -11  27    9.02    1.61
   6 -12  26    2.06    1.41
   6 -10  26    5.31    1.56
   6  -6  24    8.71    1.64
   7 -13  25    8.99    1.46
   7  -9  25    1.11    1.58
   8  -6  22    0.09    1.39
   9 -13  23   13.39    1.42
   9  -9  23    8.06    1.63
   9  -7  22    4.07    1.52
  10 -12  22    7.43    1.94
  10 -10  22   37.94    2.45
  11 -11  21    6.59    1.76
  11  -5  17  582.40    5.88
  12  -6  17  141.80    3.33
  13 -11  18    2.68    1.55
  -9 -11  29   50.05    2.25
  -8 -16  27    0.18    0.66
  -7  -7  28   38.72    2.29
  -6 -12  30    2.26    1.32
  -6 -10  30    6.16    1.48
  -6  -8  29   14.64    1.81
  -5 -11  30    0.12    1.38
  -4 -12  30    1.45    1.35
  -4 -10  30    0.23    1.47
  -4  -8  29    5.84    1.61
  -2  -8  29    4.40    1.75
  -1  -7  28    1.19    1.68
  -1  -5  26   19.04    1.74
   0 -16  27   -0.11    0.93
   0 -12  29   54.03    2.38
   0 -10  29  147.55    3.23
   0  -6  27    2.78    1.55
   1 -11  29    2.50    1.37
   2  -6  26  204.36    3.76
   3 -11  28   -0.22    1.22
   4 -16  25    2.31    0.95
   4 -12  27    4.71    1.25
   4 -10  27    1.32    1.20
   4  -6  25    0.16    1.54
   5 -15  25    1.06    1.13
   5  -9  26   24.46    1.83
   5  -7  25    8.65    1.71
   5  -5  23   65.86    2.30
   6 -14  25    0.76    1.12
   6  -8  25    7.89    1.73
   7 -11  25    6.50    1.64
   9 -11  23    4.60    1.87
   9  -5  19  120.72    3.00
  10 -14  21    9.63    1.24
  10  -8  21    2.34    1.58
  10  -6  19    2.92    1.67
  11 -15  19    0.95    1.07
  12 -12  19    2.42    1.41
  12 -10  19   28.19    2.13
  13 -15  16   10.91    1.22
  13  -7  16  121.66    3.03
  14 -12  16    0.98    1.11
  14 -10  16   -0.07    1.32
  -9  -7  27  303.37    4.52
  -8 -12  29  154.47    2.98
  -8 -10  29    1.30    1.34
  -7 -15  28    8.42    1.20
  -7 -13  29    5.27    1.84
  -7  -9  29   13.36    1.84
  -6  -6  27   11.35    1.81
  -5  -7  28   15.14    1.91
  -4 -14  29    1.64    1.20
  -4  -6  27    6.96    1.64
  -2  -6  27   16.57    1.86
  -1 -17  26    4.07    0.95
  -1 -11  29   87.31    2.89
   0  -8  28   50.67    2.29
   1 -15  27    1.78    1.49
   1  -9  28    2.42    1.26
   1  -7  27    5.43    1.56
   1  -5  25  184.71    3.31
   2 -12  28    0.92    1.28
   2 -10  28    0.24    1.28
   2  -8  27   26.75    1.79
   3 -15  26   29.51    1.69
   3  -7  26   11.70    1.54
   3  -5  24  129.14    3.07
   4 -14  26    0.19    1.35
   4  -8  26   41.54    2.06
   5 -17  23    7.34    0.94
   5 -13  26    5.78    1.42
   5 -11  26    1.13    1.43
   7 -15  23    0.08    1.11
   7  -9  24   26.47    2.04
   8  -6  21   19.98    1.82
   9 -17  19    4.90    0.92
   9  -9  22   13.04    1.60
  11 -13  20    1.73    1.26
  12 -16  16    1.01    1.20
  12  -8  18   41.57    2.28
  12  -6  16  257.97    4.15
  13 -13  17   -0.01    1.27
  13  -9  17   21.03    1.87
  -9 -13  28   19.62    1.72
  -8 -14  28    0.95    1.27
  -7 -11  29   19.31    1.72
  -6 -16  27    0.88    1.06
  -6 -12  29  119.51    2.94
  -6 -10  29    1.07    1.45
  -5 -17  26    4.20    1.10
  -5 -15  28    1.61    1.23
  -5 -13  29    9.64    1.46
  -5  -9  29    7.04    1.58
  -4 -10  29   14.04    1.62
  -3 -17  26    1.26    0.85
  -3 -15  28    1.30    1.13
  -2 -12  29   24.87    2.02
  -2 -10  29  191.36    3.71
  -2  -8  28    8.51    1.67
   0  -6  26   22.13    1.92
   1 -17  25    3.17    0.99
   1 -11  28   46.22    1.99
   2 -14  27   44.07    2.20
   3 -17  24   10.06    1.05
   3 -11  27   12.09    1.48
   4  -6  24  145.43    3.11
   5  -5  22   57.42    2.37
   6 -16  23    0.99    0.95
   6 -12  25    1.41    1.50
   6 -10  25    0.64    1.48
   7 -13  24    1.79    1.42
   7 -11  24   22.15    1.92
   9 -13  22   15.50    1.51
   9 -11  22   90.78    3.06
  10 -12  21   26.44    1.81
  10 -10  21   58.90    2.45
  10  -8  20    2.58    1.63
  11 -11  20   53.28    2.27
  11  -7  18    8.84    1.82
  13 -11  17    9.04    1.52
  13  -7  15  137.28    3.48
  -9 -11  28   12.86    1.72
  -8 -16  26    0.73    1.47
  -7  -7  27  179.88    3.61
  -6 -14  28   -0.67    1.60
  -6  -8  28   24.38    1.98
  -6  -6  26   72.77    2.66
  -5 -11  29   16.71    1.64
  -4 -12  29    2.76    1.23
  -4  -8  28    6.69    1.53
  -2  -6  26   23.36    1.89
  -1 -13  28    4.78    1.51
  -1  -9  28   48.17    2.34
  -1  -7  27   -0.56    1.20
   0 -10  28   70.07    2.79
   0  -8  27   12.23    1.69
   1  -7  26    0.32    1.43
   2 -18  23   23.15    1.29
   2 -12  27    0.19    1.34
   3  -5  23  512.22    5.31
   4 -16  24   10.40    1.19
   4 -12  26   -0.55    1.42
   4 -10  26    3.44    1.32
   4  -8  25    1.51    1.53
   5 -15  24    0.27    1.15
   5  -9  25   13.21    1.69
   6 -14  24    5.92    1.36
   6  -6  22    4.48    1.61
   8  -6  20    2.66    1.53
   9  -7  20    7.02    1.62
  10 -14  20    4.95    1.24
  10  -6  18   86.50    2.84
  11 -15  18   11.41    1.19
  11 -13  19    1.02    1.16
  11  -9  19   16.86    1.87
  12 -12  18    1.41    1.21
  12 -10  18   -1.36    1.47
  12  -8  17   40.07    2.20
  13 -15  15    2.94    1.24
  13  -9  16   17.62    1.85
  14 -12  15    9.82    1.37
  -9  -9  27   11.87    1.83
  -8 -12  28   64.21    2.43
  -8 -10  28   -1.09    1.34
  -8  -8  27   39.30    2.24
  -7 -17  25    2.64    1.19
  -7 -15  27    1.47    1.25
  -7 -13  28  150.92    2.97
  -7  -9  28    0.19    1.48
  -5  -7  27   10.42    1.80
  -4 -18  24    1.77    1.00
  -4 -14  28   12.34    1.30
  -4  -6  26    0.56    1.51
  -1 -17  25    1.10    1.07
  -1 -11  28  147.11    3.38
   0 -14  27   17.38    1.77
   0  -6  25   51.20    2.08
   1 -15  26   29.92    1.67
   1 -13  27    3.40    1.51
   1  -9  27    2.18    1.25
   2 -14  26    1.14    1.57
   2  -8  26   22.24    1.67
   3 -15  25    1.82    1.43
   3 -13  26    1.41    1.38
   3  -9  26   11.08    1.49
   4 -14  25    2.29    1.47
   4  -6  23    5.98    1.73
   5 -17  22   -1.26    0.90
   5 -11  25    5.50    1.55
   6 -16  22    2.50    0.95
   6 -12  24    1.16    1.63
   6 -10  24    1.12    1.58
   7 -15  22    1.49    0.97
   7 -13  23   14.38    1.60
   9 -17  18    8.86    1.09
   9 -15  20    1.23    0.92
   9 -13  21    5.09    1.30
   9  -9  21   10.26    1.50
  10 -16  18    1.90    1.02
  10 -10  20   12.42    1.74
  10  -8  19    0.55    1.50
  11 -11  19   11.91    1.65
  11  -7  17   87.73    2.86
  12 -16  15   26.77    1.61
  12 -14  17    0.15    1.27
  13 -13  16   18.37    1.53
  13 -11  16    8.56    1.59
  -9 -15  26   15.91    1.49
  -9 -13  27    1.82    1.22
  -8 -14  27    5.58    1.30
  -7 -11  28   51.43    2.24
  -7  -7  26   18.42    2.09
  -6 -16  26    1.66    1.17
  -6 -12  28   15.56    1.91
  -6 -10  28    7.53    1.52
  -6  -8  27   51.18    2.23
  -5 -17  25    2.15    1.01
  -5 -15  27    4.32    1.26
  -5 -13  28   83.44    2.57
  -5 -11  28    2.73    1.45
  -4 -16  26    1.54    1.40
  -4 -12  28    3.27    1.42
  -4 -10  28    0.92    1.61
  -4  -8  27   11.62    1.60
  -3 -17  25    5.20    1.00
  -2 -12  28   23.25    1.88
  -2  -8  27   10.59    1.76
  -1  -9  27   36.10    2.06
  -1  -7  26   55.64    2.25
   0 -18  23   19.38    1.43
   0 -10  27  192.74    3.59
   1 -17  24   21.30    1.34
   1 -11  27    2.35    1.41
   3 -17  23    9.08    1.13
   3 -11  26    0.47    1.30
   4 -18  21    8.70    1.12
   4 -10  25    2.63    1.24
   5  -9  24    4.79    1.56
   5  -7  23   14.78    1.74
   6 -14  23    6.22    1.29
   6  -8  23    7.54    1.42
   6  -6  21    2.02    1.54
   8  -8  21    1.61    1.49
   8  -6  19    5.47    1.49
   9 -11  21    5.96    1.80
   9  -7  19    2.52    1.67
  10 -14  19    1.65    1.32
  10 -12  20    3.36    1.48
  10  -6  17    7.88    2.01
  11  -9  18    1.64    1.51
  12 -10  17    9.79    1.47
  13 -15  14   38.15    1.95
  13  -9  15   23.40    1.91
  14 -12  14    8.25    1.35
  -9 -11  27   70.76    2.39
  -8 -10  27   -0.60    1.38
  -8  -8  26   44.87    2.16
  -7  -9  27    8.23    1.46
  -6 -18  23    0.82    1.11
  -6 -14  27   27.75    1.73
  -2 -14  27    0.30    1.43
  -2  -6  25    5.96    1.71
  -1 -15  26    2.60    1.36
  -1 -13  27   18.20    1.95
   0 -16  25    0.53    1.08
   0 -12  27   11.92    1.72
   0  -8  26    5.09    1.44
   1  -9  26    2.88    1.35
   2 -18  22    1.49    1.11
   2 -16  24    5.14    1.17
   2 -12  26   17.03    1.70
   2 -10  26    2.73    1.35
   2  -8  25    2.30    1.36
   3  -9  25   23.25    1.75
   3  -7  24    5.35    1.21
   4 -16  23    3.40    1.06
   4 -12  25   65.18    2.35
   4  -8  24   50.49    2.14
   5 -15  23    0.85    1.16
   5 -11  24    6.93    1.56
   6 -18  19   -0.12    0.86
   9  -9  20   -0.09    1.54
  11 -15  17    1.02    1.20
  11 -13  18    3.75    1.35
  11  -7  16   17.99    2.14
  12 -14  16    1.28    1.50
  12 -12  17    7.27    1.48
  13 -13  15    5.11    1.34
  -9 -15  25    1.68    1.46
  -9  -9  26    4.70    1.53
  -8 -12  27  125.22    2.94
  -7 -17  24    4.24    1.19
  -7 -15  26   17.07    1.44
  -7 -13  27   21.20    1.87
  -7 -11  27   29.62    2.24
  -6 -10  27   12.37    1.55
  -5 -13  27    8.20    2.12
  -5  -9  27    1.62    1.46
  -2 -12  27   12.67    1.74
  -2 -10  27   81.26    2.63
  -2  -8  26   20.52    1.82
  -1 -17  24    3.40    1.04
  -1 -11  27   31.52    2.24
  -1  -7  25  135.19    2.92
   0 -14  26    5.13    1.62
   0  -6  24   90.07    2.48
   1 -15  25    2.77    1.54
   1 -11  26   44.01    2.02
   2 -14  25   39.34    1.90
   2  -6  23   68.45    2.47
   3 -15  24   41.94    2.06
   3 -13  25   10.06    1.56
   3 -11  25   35.79    1.85
   4 -14  24    1.33    1.44
   4  -6  22  357.80    4.14
   5 -17  21    2.61    1.03
   5  -7  22    0.82    1.51
   6 -16  21    7.36    1.07
   6 -12  23   77.36    2.83
   6 -10  23   15.41    1.80
   6  -8  22   50.34    2.24
   7 -15  21    1.17    1.11
   7 -13  22   43.37    2.13
   7 -11  22    4.64    1.67
   8  -8  20   22.58    1.68
   9 -17  17    1.47    1.19
   9 -15  19    0.54    0.95
   9 -13  20    1.63    1.27
   9 -11  20   15.00    1.78
  10 -16  17    2.82    1.06
  10 -12  19    2.98    1.46
  10 -10  19   24.40    1.97
  10  -8  18    2.46    1.42
  11 -11  18    2.57    1.47
  11  -9  17    9.38    1.84
  12 -16  14    1.85    1.27
  12  -8  15    4.04    1.48
  13 -17  11    1.00    1.12
  13 -11  15   -0.53    1.40
  14 -12  13    6.68    1.69
  -9 -13  26   12.22    1.37
  -9 -11  26    4.80    1.82
  -8 -14  26    0.53    1.27
  -7  -7  25  104.54    2.74
  -6 -16  25    2.75    1.13
  -6 -12  27  283.36    3.97
  -6  -8  26    5.33    1.62
  -5 -17  24   14.84    1.43
  -5 -15  26    2.46    1.33
  -5 -11  27    0.08    1.41
  -5  -7  25    2.25    1.51
  -4 -16  25   20.64    1.55
  -4 -12  27   30.52    1.91
  -4 -10  27   14.91    1.68
  -4  -8  26   11.00    1.68
  -3 -17  24   19.03    1.43
  -2 -14  26    6.38    1.50
  -1  -9  26    6.62    1.60
   0 -12  26    6.58    1.63
   0 -10  26   88.23    2.92
   0  -8  25   96.48    2.64
   1 -17  23    2.18    1.17
   1  -7  24  147.26    3.02
   2 -10  25   24.15    1.64
   3 -17  22   18.27    1.33
   3  -9  24    8.99    1.40
   3  -7  23  186.79    3.31
   4 -18  20    1.08    1.01
   4 -10  24   -0.08    1.31
   4  -8  23    8.04    1.60
   5 -13  23    5.11    1.89
   5  -9  23   12.52    1.62
   6 -14  22    0.33    1.38
   9  -9  19   11.67    1.95
   9  -7  18   40.49    2.18
  10 -14  18   -0.12    1.21
  11 -17  14    1.07    1.00
  11 -15  16   33.52    1.82
  11 -13  17   27.10    1.95
  12 -12  16    5.41    1.53
  12 -10  16   -0.60    1.28
  14 -14  12    0.90    1.00
  -8 -16  24    9.15    1.38
  -8 -12  26   41.13    2.31
  -7  -9  26    2.66    1.38
  -6 -18  22    8.30    1.32
  -6 -14  26    3.39    1.46
  -2 -10  26   39.06    2.16
  -1 -15  25    9.12    1.53
  -1 -11  26  108.90    2.90
   0 -16  24    4.31    1.24
   0 -14  25    1.03    1.56
   1 -19  20   20.82    1.31
   1 -13  25    4.22    1.44
   1  -9  25   12.62    1.27
   2 -18  21   39.22    1.59
   2 -16  23   10.60    1.53
   2 -12  25   17.29    1.74
   2  -8  24    6.22    1.14
   3 -13  24   14.37    1.70
   4 -16  22    4.04    1.15
   4 -14  23    5.15    1.29
   5 -17  20    0.44    0.96
   5 -15  22    8.57    1.27
   5 -11  23    3.82    1.69
   6 -18  18    0.70    1.03
   6 -12  22    7.21    1.97
   6 -10  22   31.26    2.27
   6  -8  21   29.60    1.97
   7 -15  20    1.06    1.31
   8 -18  16    1.64    1.01
   9 -15  18    1.38    1.23
   9 -13  19    4.35    1.41
  10 -16  16    0.33    1.16
  10  -8  17    0.51    1.39
  11 -11  17   11.11    1.88
  11  -7  15   58.24    2.41
  12 -14  15   -0.62    1.36
  13 -17  10    0.84    1.14
  13 -13  14   12.83    1.57
  13 -11  14   23.69    1.73
  -9 -15  24   32.14    1.94
  -8 -18  21    0.78    0.84
  -8 -14  25    2.02    1.39
  -7 -17  23    2.04    1.21
  -7 -15  25    0.48    1.17
  -7 -13  26   71.95    2.17
  -7 -11  26   48.89    2.13
  -6 -12  26   16.42    2.49
  -6 -10  26   23.26    1.90
  -6  -8  25   16.27    1.60
  -5 -15  25    3.68    1.36
  -5 -13  26  204.83    3.42
  -4 -18  22    1.21    1.11
  -4 -10  26   50.68    2.10
  -2 -12  26   -0.22    1.52
  -2  -8  25    6.06    1.47
  -1 -19  20    0.83    1.04
  -1 -17  23    5.00    1.02
  -1  -9  25   52.73    2.19
  -1  -7  24   43.93    2.08
   1 -17  22   30.39    1.77
   1 -15  24    9.61    1.54
   1 -11  25    3.76    1.34
   1  -7  23  253.19    3.65
   2 -14  24    2.41    1.39
   3 -17  21    2.34    1.20
   3 -15  23    3.01    1.23
   3 -11  24    3.76    1.51
   3  -7  22   68.39    2.37
   4 -10  23   -0.13    1.40
   4  -8  22    0.06    1.34
   5 -19  17    1.04    0.97
   5  -9  22    1.00    1.62
   6 -16  20   -0.07    1.04
   7 -11  21   17.28    1.98
   8 -10  20   51.62    2.04
   8  -8  19    9.03    1.60
   9 -17  16   10.29    1.24
   9 -11  19    1.87    1.40
   9  -7  17    1.48    1.52
  10 -18  13    1.69    1.22
  10 -14  17    3.57    1.59
  10 -12  18    5.15    1.60
  11 -17  13    1.33    1.19
  12 -16  13   24.25    1.60
  12 -12  15   29.00    2.02
  12 -10  15    4.26    1.56
  12  -8  14    6.20    1.49
  13 -15  12   54.87    2.23
  13  -9  13    3.12    1.37
  -9 -13  25    3.03    1.12
  -9 -11  25   17.79    1.71
  -8  -8  24   71.50    2.51
  -7  -9  25    1.23    1.48
  -6 -16  24    1.16    1.28
  -5 -19  20    8.61    1.28
  -5 -17  23    1.64    1.37
  -5 -11  26    6.98    1.50
  -4 -16  24    2.56    1.17
  -4 -12  26    1.58    1.66
  -3 -19  20    0.64    1.15
  -3 -17  23    3.67    1.27
  -2 -14  25   -1.23    1.58
   0 -18  21    3.71    1.02
   0 -16  23    4.17    1.25
   0 -12  25    0.48    1.46
   0  -8  24   88.87    2.45
   1 -19  19    0.29    1.00
   1  -9  24    9.94    1.45
   2 -18  20    2.28    1.16
   2 -12  24   34.13    2.06
   2 -10  24    3.27    1.33
   2  -8  23   98.83    2.69
   3 -19  18   28.86    1.50
   3  -9  23    8.06    1.23
   4 -18  19   13.01    1.14
   4 -16  21    4.28    1.25
   4 -12  23  139.05    3.09
   5 -15  21    2.31    1.25
   5 -13  22  104.21    3.04
   5 -11  22   25.70    1.94
   6 -14  21   10.84    1.68
   6 -10  21   27.12    2.04
   9  -9  18   28.66    1.97
  10 -10  17   23.54    1.87
  10  -8  16   -0.44    1.35
  11 -15  15    7.71    1.52
  11 -13  16   15.05    1.74
  11 -11  16   22.43    1.90
  12 -14  14    1.36    1.11
  -9  -9  24   25.73    1.83
  -8 -16  23   29.69    2.00
  -8 -12  25   10.26    1.44
  -8 -10  25    2.64    1.36
  -7 -15  24   16.43    1.46
  -7 -13  25    7.85    1.49
  -6 -18  21   14.25    1.58
  -6 -14  25   15.62    1.47
  -5  -9  25    4.39    1.54
  -4 -14  25   30.53    1.87
  -2 -12  25    2.81    1.52
  -2 -10  25   30.67    1.96
  -2  -8  24    7.98    1.46
  -1 -17  22    0.40    1.23
  -1 -15  24    4.81    1.45
  -1 -11  25    4.23    1.69
   0 -14  24    8.35    1.80
   1 -15  23    4.28    1.39
   1 -13  24   25.00    1.79
   1 -11  24   12.44    1.52
   2 -16  22    2.90    1.17
   2 -14  23    0.77    1.34
   3 -15  22   23.58    1.54
   3 -13  23   11.82    1.68
   3 -11  23   63.53    2.24
   4 -14  22   -0.84    1.24
   5 -17  19   -0.95    1.00
   5  -9  21    0.63    1.36
   5  -7  20    6.78    1.47
   6 -18  17    1.25    1.05
   6 -16  19    6.04    1.16
   6 -12  21  139.72    3.45
   6  -8  20    3.29    1.40
   7 -15  19    2.31    1.19
   7  -7  18   16.74    1.54
   8 -18  15    5.91    1.09
   8 -10  19   72.90    2.58
   8  -8  18    5.80    1.62
   9 -17  15    0.78    1.09
   9 -13  18   49.84    2.13
   9 -11  18    1.35    1.36
  10 -16  15    1.36    1.12
  10 -12  17   23.94    1.97
  11  -9  15   -1.35    1.36
  12 -18   9    1.38    1.20
  12 -16  12    2.65    1.34
  12 -10  14    1.94    1.32
  12  -8  13   16.29    1.64
  13 -17   9    1.67    1.09
  13 -11  13    1.71    1.44
  13  -9  12    0.13    1.41
  -9 -17  21    0.44    1.38
  -9 -15  23    5.02    1.49
  -9 -13  24    0.92    1.21
  -8 -18  20   -0.87    1.09
  -8 -14  24    6.98    1.27
  -7 -17  22    0.50    1.25
  -7 -11  25   31.62    1.89
  -6 -16  23   -0.69    1.62
  -6 -12  25  145.61    2.99
  -6 -10  25   18.76    1.68
  -6  -8  24    3.63    1.48
  -5 -15  24   -1.21    1.47
  -5 -11  25   24.62    1.73
  -4 -18  21   25.41    1.65
  -4 -12  25  106.42    2.67
  -4  -8  24   20.62    1.57
  -2 -16  23    3.40    1.24
  -1 -19  19    2.29    1.04
  -1  -9  24    2.69    1.42
   0 -12  24   -1.07    1.53
   0 -10  24   41.54    2.09
   1 -17  21    2.70    1.12
   1  -9  23   36.64    1.80
   2 -10  23    6.02    1.35
   3 -17  20   25.43    1.57
   3  -9  22    0.14    1.18
   3  -7  21  204.16    3.35
   4 -18  18    1.56    1.05
   4 -12  22   51.26    2.28
   4 -10  22    2.49    1.37
   4  -8  21   32.99    1.80
   5 -19  16    1.70    1.04
   5 -13  21   14.85    2.04
   6 -14  20    1.03    1.51
   7 -17  17    1.45    1.20
   9  -9  17    3.31    1.62
  10 -18  12    1.58    1.00
  10 -14  16    0.86    1.43
  11 -17  12    2.71    1.18
  11 -15  14   35.58    1.89
  11 -13  15   42.76    2.19
  12 -12  14    1.92    1.49
  13 -15  11    3.92    1.46
  13 -13  12    0.40    1.45
  14 -14  10    2.58    1.20
  -9 -11  24    2.63    1.31
  -8 -10  24    9.55    1.49
  -7  -9  24    0.53    1.38
  -5 -19  19    9.74    1.36
  -5 -17  22   16.11    1.55
  -5  -9  24   35.80    1.97
  -4 -16  23   12.64    1.48
  -4 -14  24    4.57    1.50
  -3 -19  19   14.30    1.30
  -2 -14  24    0.28    1.57
  -1 -15  23    0.10    1.49
  -1 -13  24    8.61    1.75
  -1 -11  24   37.30    1.93
   0 -18  20    3.99    1.03
   0 -16  22    1.87    1.36
   1 -19  18    1.10    1.10
   1 -13  23    8.30    1.57
   2 -18  19   14.37    1.30
   2 -16  21   17.02    1.40
   2 -12  23   43.03    2.05
   3 -19  17   -0.14    1.20
   3 -13  22   32.83    1.99
   4 -16  20    2.82    1.17
   4 -14  21    2.20    1.23
   5 -15  20    5.34    1.35
   5 -11  21    7.57    1.68
   6 -18  16    3.78    1.03
   6 -10  20   23.79    1.87
   6  -8  19    6.50    1.51
   7 -13  19    9.80    2.03
   8 -18  14    1.59    1.12
   8 -10  18   60.08    2.39
   8  -8  17    3.22    1.33
   9 -15  16   -0.79    1.17
   9 -13  17   20.39    1.85
  10 -16  14    0.53    1.14
  10 -12  16    1.67    1.64
  10 -10  16    4.26    1.46
  10  -8  15   12.14    1.59
  12 -14  13    1.17    1.30
  12  -8  12    0.88    1.45
  13 -17   8   -1.75    1.27
  13 -11  12    8.42    1.58
  -8 -16  22    7.69    1.59
  -8 -12  24    2.06    1.18
  -7 -19  18    3.42    1.20
  -7 -17  21    4.14    1.53
  -7 -15  23    1.27    1.39
  -7 -13  24    2.75    1.27
  -7 -11  24    4.13    1.34
  -6 -18  20    6.53    1.32
  -6 -10  24    8.71    1.50
  -5 -13  24  111.10    2.61
  -4 -10  24  110.77    2.67
  -4  -8  23    1.86    1.21
  -2  -8  23    2.58    1.37
  -1 -17  21    5.40    1.17
   0 -20  16    0.68    1.18
   0 -14  23    4.05    1.58
   0 -10  23   28.20    1.76
   1 -15  22   13.28    1.41
   1 -11  23    9.81    1.33
   2 -14  22   13.13    1.57
   3 -15  21    1.08    1.19
   3 -11  22   12.18    1.55
   4 -20  14    1.66    1.11
   4 -10  21   -0.10    1.28
   4  -8  20   92.60    2.38
   5 -19  15   -0.34    1.06
   5 -17  18   -1.35    0.96
   5  -9  20    2.96    1.33
   6 -16  18    5.35    1.26
   7 -15  18    2.06    1.16
   9 -17  14    1.84    1.10
   9 -11  17   22.83    1.74
  10 -18  11    2.65    1.23
  10 -14  15   20.23    1.68
  11 -17  11    1.86    1.26
  11  -9  14    0.57    1.29
  12 -18   8   -0.34    1.02
  12 -16  11   13.48    1.49
  12 -12  13   20.23    1.75
  12 -10  13    2.00    1.38
  13 -15  10   33.37    1.98
  -9 -17  20   -0.40    1.48
  -9 -15  22   97.69    2.57
  -9 -13  23    0.87    1.34
  -9 -11  23   12.89    1.64
  -8 -18  19    5.13    1.47
  -8 -14  23    1.35    1.28
  -7  -9  23   14.96    1.64
  -6 -16  22    8.41    1.49
  -6 -12  24    1.31    1.44
  -5 -17  21    3.18    1.22
  -5 -15  23    0.19    1.32
  -5 -11  24    2.57    1.42
  -4 -18  20   12.07    1.46
  -2 -16  22    0.62    1.21
  -2 -14  23    2.85    1.54
  -1 -19  18    4.18    1.22
   0 -12  23    9.30    1.64
   0  -8  22   84.08    2.23
   1 -17  20   14.28    1.38
   2 -20  15    0.19    0.95
   2 -12  22   13.79    1.68
   2 -10  22    1.44    1.20
   2  -8  21  108.97    2.51
   3  -9  21    9.40    1.27
   4 -18  17    1.71    1.10
   4 -16  19    9.26    1.25
   4 -12  21   54.96    2.20
   5 -15  19    0.15    1.22
   5 -13  20   34.55    2.24
   5 -11  20   17.76    1.76
   6 -14  19   25.88    1.86
   6 -10  19   18.36    1.69
   9  -9  16   19.98    1.78
  10 -10  15   19.26    1.69
  10  -8  14    2.44    1.47
  11 -15  13    2.79    1.35
  11 -11  14   19.39    1.80
  12 -14  12   -0.83    1.24
  13 -13  11    2.65    1.27
  13 -11  11    1.13    1.32
  -8 -16  21   33.09    1.82
  -8 -12  23   22.74    1.60
  -8 -10  23   40.06    1.88
  -7 -13  23    0.33    1.62
  -6 -14  23    0.86    1.34
  -5  -9  23   18.75    1.61
  -4 -20  16    0.02    1.07
  -4 -14  23   56.15    2.34
  -3 -19  18   11.37    1.39
  -2 -12  23   12.95    1.59
  -2 -10  23   40.81    1.97
  -1 -15  22   30.44    2.00
   0 -16  21   26.02    1.70
   0 -14  22    2.74    1.49
   1 -19  17    0.16    1.04
   1 -15  21    0.99    1.35
   1 -13  22   39.41    2.00
   1 -11  22    1.12    1.29
   2 -18  18   -0.79    1.00
   2 -16  20   12.21    1.37
   3 -15  20   10.70    1.43
   3 -13  21    1.71    1.48
   3 -11  21   45.74    1.97
   4 -20  13   10.75    1.24
   4 -14  20    6.39    1.39
   5 -17  17    2.42    1.08
   5  -9  19   28.44    1.63
   6 -18  15   11.01    1.25
   6 -16  17    1.75    1.07
   6 -12  19   30.50    2.03
   7 -15  17    0.99    1.28
   8 -18  13   12.23    1.29
   8 -12  17   32.64    2.19
   8 -10  17   65.04    2.15
   8  -8  16    1.30    1.24
   9 -19  10   20.22    1.47
   9 -17  13    1.02    1.11
   9 -15  15    0.18    1.10
   9 -13  16   66.23    2.35
   9 -11  16    9.25    1.62
  10 -16  13    1.99    1.15
  10 -12  15   37.38    2.07
  11  -9  13    0.12    1.39
  12 -18   7    3.52    1.23
  12 -16  10   -0.34    1.45
  12 -10  12    1.17    1.35
  13 -17   7   -0.49    1.10
  -9 -17  19    7.95    1.72
  -9 -15  21   12.98    2.10
  -8 -18  18    2.69    1.53
  -8 -14  22    4.29    1.63
  -7 -17  20   10.40    1.50
  -7 -15  22   19.45    1.59
  -7 -11  23    4.73    1.29
  -6 -18  19   32.30    1.62
  -6 -12  23    6.23    1.41
  -6 -10  23   15.78    1.55
  -5 -15  22    0.05    1.28
  -5 -13  23    3.71    1.64
  -5 -11  23   40.97    1.90
  -4 -18  19   39.13    1.80
  -4 -12  23   51.38    2.14
  -2 -18  19   31.77    1.72
  -2 -16  21    0.67    1.21
  -1 -19  17   11.62    1.27
  -1 -17  20    7.13    1.24
  -1  -9  22    9.55    1.31
   0 -20  15    4.36    1.22
   0 -12  22    9.49    1.65
   0 -10  22    8.01    1.44
   1 -17  19    2.45    1.13
   1  -9  21   26.93    1.60
   2 -10  21    4.42    1.32
   3 -17  18   12.16    1.32
   3  -9  20   11.39    1.30
   4 -18  16    3.19    0.98
   4 -12  20    9.23    1.64
   4 -10  20    7.38    1.29
   4  -8  19   39.41    1.84
   5 -19  14    0.40    1.01
   5 -13  19    7.98    1.75
   6 -20  11   13.21    1.20
   7 -17  15    1.44    1.19
   9  -9  15    7.82    1.58
  10 -18  10    0.50    1.13
  10 -14  14    1.33    1.43
  11 -17  10    4.63    1.14
  11 -15  12   15.20    1.51
  11 -13  13   11.20    1.70
  11 -11  13    1.77    1.66
  12 -14  11    6.58    1.58
  12 -12  12    0.47    1.21
  13 -15   9    0.52    1.32
  13 -13  10    5.06    1.35
  -9 -13  22   12.65    1.45
  -9 -11  22    2.11    1.32
  -8 -10  22    7.47    1.42
  -7  -9  22    9.07    1.46
  -6 -16  21    2.22    1.33
  -5 -19  17    1.70    1.36
  -5 -17  20   17.31    1.66
  -5  -9  22    1.43    1.34
  -4 -16  21    5.90    1.32
  -2 -14  22    1.25    1.67
  -2 -10  22   43.23    1.91
  -1 -15  21    9.63    1.87
  -1 -13  22    7.88    1.91
  -1 -11  22    2.65    1.36
   0 -18  18    6.50    1.24
   0 -16  20    8.10    1.61
   1 -19  16    4.78    1.29
   1 -13  21    2.38    1.54
   2 -16  19   49.48    1.79
   2 -12  21   33.74    1.95
   3 -19  15   -0.33    1.02
   3 -13  20   22.42    1.76
   4 -16  18   13.44    1.28
   5 -17  16    0.18    1.02
   5 -15  18    3.86    1.31
   5 -11  19   12.57    1.67
   6 -18  14    0.28    1.20
   6 -12  18    3.12    1.66
   6 -10  18    4.35    1.45
   8 -20   8    2.38    1.08
   8 -18  12    3.69    1.31
   8 -10  16   23.13    1.78
   9 -19   9    1.19    1.24
   9 -17  12    2.00    1.25
   9 -15  14    0.65    1.14
   9 -13  15    3.93    1.59
  10 -16  12   -1.07    1.25
  10 -12  14    9.55    1.67
  10 -10  14    1.70    1.29
  11  -9  12   28.18    1.83
  12 -16   9    0.59    1.57
  12 -10  11    1.28    1.20
  13 -17   6    4.53    1.18
  13 -11  10    7.17    1.41
  -8 -12  22   73.70    2.29
  -7 -19  16    1.49    1.31
  -7 -17  19    4.39    1.65
  -7 -15  21    2.22    1.39
  -7 -13  22   45.63    2.00
  -6 -20  14    4.53    1.71
  -6 -10  22    4.35    1.34
  -4 -10  22   90.88    2.49
  -2 -18  18    8.34    1.38
  -2 -12  22    1.13    1.64
  -1 -17  19    5.48    1.20
  -1  -9  21    9.58    1.26
   0 -20  14    2.00    1.21
   0 -14  21    0.40    1.43
   0 -10  21   17.22    1.38
   1 -15  20   56.19    2.21
   1 -11  21    2.22    1.35
   3 -17  17    2.77    0.97
   3 -15  19    2.43    1.26
   3 -11  20   12.01    1.41
   4 -20  12    2.17    1.00
   4 -10  19    5.54    1.26
   5 -19  13    1.24    1.04
   5  -9  18    3.31    1.34
   6 -20  10    1.74    1.15
   6 -14  17   20.96    1.77
   7 -17  14    9.66    1.41
   8 -12  16   31.03    2.01
   9 -11  15   18.04    1.72
   9  -9  14    9.81    1.42
  10 -18   9    4.65    1.32
  11 -17   9    2.56    1.19
  11 -15  11    0.74    1.27
  11 -13  12   13.84    1.82
  12 -12  11    2.69    1.29
  13 -13   9    9.61    1.70
  -9 -17  18    1.00    1.42
  -9 -15  20  164.17    3.03
  -9 -13  21    2.02    1.37
  -8 -18  17    1.63    1.36
  -8 -14  21   21.11    1.72
  -7 -11  22   39.80    1.79
  -6 -16  20    9.31    1.50
  -6 -12  22   20.60    1.71
  -5 -19  16    1.62    1.54
  -5 -17  19    1.89    1.59
  -5 -15  21   -0.93    1.26
  -5 -13  22    1.64    1.35
  -5 -11  22    9.97    1.59
  -4 -18  18   13.78    1.54
  -4 -16  20   17.84    1.51
  -4 -12  22   73.80    2.30
  -2 -16  20    0.05    1.23
  -1 -19  16   12.97    1.48
  -1 -13  21   54.90    2.44
   0 -18  17   16.29    1.29
   0 -12  21   17.34    1.80
   1 -19  15    9.05    1.26
   1 -17  18    4.38    1.07
   1  -9  20   16.30    1.38
   2 -18  16    0.18    1.09
   2 -12  20    8.09    1.47
   2 -10  20    1.09    1.21
   3 -19  14    2.34    1.08
   3  -9  19   51.32    1.85
   4 -18  15    4.92    1.13
   4 -16  17   11.10    1.24
   4 -12  19    2.25    1.40
   5 -15  17    1.72    1.26
   5 -11  18    2.70    1.41
   6 -10  17   14.32    1.51
   8 -18  11   23.55    1.57
  10 -16  11    1.58    1.43
  10 -10  13    3.15    1.28
  11 -19   5   -0.18    0.99
  11 -11  12    2.35    1.21
  13 -11   9    8.98    1.44
  -9 -11  21   56.67    1.98
  -8 -10  21  173.92    2.93
  -7 -19  15    1.62    1.62
  -6 -14  21    8.17    1.50
  -4 -20  14    4.52    1.31
  -4 -14  21   32.03    2.01
  -2 -10  21   66.04    2.12
  -1 -17  18    3.25    1.32
  -1 -11  21    1.97    1.30
   0 -16  19   52.90    2.05
   1 -15  19   17.28    1.88
   1 -13  20   20.28    1.76
   1 -11  20   24.48    1.56
   2 -16  18    4.52    1.34
   2 -14  19    9.93    1.62
   3 -15  18   30.53    1.75
   3 -13  19    0.66    1.37
   3 -11  19    0.57    1.27
   4 -20  11    1.44    1.08
   4 -14  18   10.05    1.44
   5 -19  12   -0.40    1.14
   5 -17  15    3.01    1.14
   5  -9  17   63.37    2.08
   6 -20   9   11.31    1.46
   6 -18  13   30.70    1.70
   6 -16  15    2.54    1.18
   6 -12  17   28.32    1.93
   7 -15  15    0.11    1.33
   8 -12  15    7.27    1.51
   8 -10  15   12.84    1.56
   9 -17  11    5.38    1.16
   9 -15  13    1.26    1.13
   9 -13  14   18.07    1.50
   9 -11  14    1.92    1.59
  10 -18   8    1.52    1.24
  10 -12  13   13.18    1.67
  11  -9  11    3.80    1.34
  12 -16   8    2.27    1.14
  12 -12  10    0.42    1.20
  12 -10  10    2.25    1.22
  -9 -17  17   14.40    1.81
  -8 -18  16   -0.80    1.59
  -8 -12  21   43.06    2.17
  -7 -17  18   16.03    1.67
  -7 -15  20   64.25    2.27
  -7 -13  21    9.44    1.70
  -7 -11  21   45.75    2.05
  -6 -20  13   30.25    1.94
  -6 -18  17   25.03    1.81
  -6 -12  21  182.36    3.37
  -6 -10  21   75.53    2.09
  -5 -15  20    9.84    1.40
  -5 -13  21    1.31    1.49
  -4 -18  17   49.44    2.00
  -4 -12  21   21.60    1.75
  -4 -10  21   68.17    2.09
  -2 -18  17   19.52    1.60
  -2 -16  19    1.74    1.39
  -2 -12  21   10.75    1.31
  -1 -19  15   18.25    1.55
   0 -20  13   -0.81    1.08
   0 -12  20    6.26    1.62
   0 -10  20    0.95    1.17
   1 -21  10    3.17    1.13
   1 -17  17    7.63    1.08
   2 -20  12    1.70    1.01
   2 -10  19   18.16    1.47
   3 -19  13    4.87    1.18
   3 -17  16    1.06    0.91
   3  -9  18   51.77    1.85
   4 -18  14    7.97    1.35
   4 -12  18   26.84    1.93
   4 -10  18   -1.01    1.29
   5 -13  17   -0.35    1.51
   6 -14  16    3.87    1.45
   7  -9  15   31.76    1.68
   9  -9  13    4.26    1.35
  10 -14  12    5.87    1.39
  11 -19   4    3.57    1.21
  11 -15  10    6.53    1.42
  11 -13  11    4.67    1.43
  11 -11  11    2.41    1.35
  12 -14   9    6.99    1.36
  13 -13   8    5.04    1.45
  13 -11   8   30.24    2.18
  -9 -15  19   13.25    1.87
  -9 -13  20   28.91    1.69
  -9 -11  20    1.88    1.55
  -8 -14  20    6.05    1.54
  -6 -16  19    1.06    1.28
  -5 -19  15    0.80    1.56
  -5 -17  18   30.51    1.82
  -5 -11  21   17.13    1.68
  -4 -20  13   29.02    1.83
  -4 -16  19    3.15    1.32
  -2 -14  20    3.05    1.79
  -1 -21  10    0.11    1.16
  -1 -13  20    5.23    1.89
  -1 -11  20   16.50    1.51
   0 -18  16    6.10    1.30
   0 -16  18   10.91    1.65
   1 -19  14   18.87    1.50
   2 -18  15    8.33    1.16
   2 -16  17   63.66    1.99
   3 -15  17    6.60    1.44
   3 -13  18    4.88    1.37
   4 -20  10   -0.14    1.06
   4 -16  16    9.31    1.17
   4 -14  17    2.70    1.33
   5 -19  11    0.62    1.35
   5 -17  14    9.03    1.32
   5 -15  16    6.86    1.41
   5 -11  17    0.77    1.41
   6 -12  16   21.75    2.00
   6 -10  16    1.25    1.38
   8 -18  10    2.14    1.29
   8 -10  14    3.51    1.25
   9 -17  10    3.92    1.13
   9 -15  12    3.97    1.32
   9 -13  13    1.11    1.27
   9 -11  13   -0.73    1.36
  10 -16  10   -0.07    1.32
  10 -12  12   10.54    1.56
  10 -10  12    0.68    1.22
  12 -16   7   -0.87    1.34
  12 -10   9    1.01    1.36
  -8 -16  18    1.38    1.44
  -8 -12  20  144.75    2.87
  -8 -10  20   90.45    2.55
  -7 -19  14    2.32    1.51
  -7 -17  17   -0.26    1.79
  -7 -15  19    9.95    1.68
  -7 -13  20   79.35    2.29
  -6 -20  12    8.54    1.58
  -6 -18  16   15.08    1.83
  -6 -14  20   12.07    1.66
  -4 -18  16    6.94    1.81
  -4 -14  20    1.39    1.48
  -3 -21  10    1.92    1.33
  -2 -18  16    7.16    1.35
  -2 -10  20   19.23    1.46
  -1 -17  17    1.38    1.09
   0 -20  12    3.37    1.21
   0 -14  19    7.39    1.84
   1 -17  16    2.37    1.01
   1 -15  18  155.75    3.21
   1 -11  19    1.17    1.19
   2 -20  11   -0.07    1.09
   2 -14  18   -0.70    1.47
   3 -17  15    2.06    0.90
   3 -11  18    0.85    1.30
   4 -10  17  109.04    2.36
   5 -21   6   -0.43    1.20
   6 -16  14    2.05    1.24
   6 -14  15    3.34    1.47
   8 -12  14   16.43    1.69
  10 -14  11    1.49    1.38
  11 -19   3    2.25    1.35
  11 -15   9    3.08    1.43
  11 -13  10    4.33    1.54
  12 -14   8   10.33    1.78
  12 -12   9    0.87    1.23
  13 -13   7   20.62    1.66
  -9 -17  16    4.83    1.53
  -9 -15  18   84.25    2.43
  -9 -13  19    4.04    1.61
  -8 -18  15    0.42    1.52
  -8 -14  19   82.34    2.24
  -7 -11  20  129.18    2.73
  -6 -16  18    0.56    1.34
  -6 -12  20   89.79    2.46
  -6 -10  20   26.33    1.88
  -5 -15  19    2.74    1.40
  -5 -13  20  123.46    2.79
  -5 -11  20   98.13    2.43
  -4 -20  12   12.51    1.74
  -4 -16  18    6.00    1.35
  -4 -12  20   77.30    2.35
  -4 -10  20   15.20    1.39
  -2 -20  12    0.44    1.45
  -2 -14  19   26.78    1.97
  -1 -13  19   39.98    2.24
   0 -18  15    5.68    1.33
   0 -16  17   34.14    1.71
   0 -12  19   15.91    1.66
   0 -10  19   16.22    1.28
   1 -19  13   12.17    1.54
   2 -18  14    1.00    1.09
   2 -16  16   10.30    1.44
   2 -10  18   10.26    1.23
   3 -19  12   15.76    1.55
   4 -20   9    0.87    1.17
   4 -16  15    3.65    1.09
   4 -12  17   32.55    1.69
   5 -17  13    0.17    1.28
   5 -15  15    3.86    1.40
   5 -13  16   42.13    2.17
   5 -11  16   35.09    1.83
   6 -18  11   19.13    1.59
   8 -14  13    3.59    1.56
   9 -17   9   32.17    1.64
   9 -15  11    4.08    1.36
   9 -13  12    2.89    1.43
  10 -16   9    4.51    1.53
  10 -12  11    7.32    1.31
  10 -10  11    2.23    1.35
  11 -11  10    2.14    1.27
  12 -16   6    1.60    1.30
  13 -11   7    3.29    1.28
  -9 -11  19    1.55    1.35
  -8 -16  17   -0.65    1.69
  -7 -19  13    5.96    1.49
  -6 -18  15    2.17    1.87
  -6 -14  19   65.19    2.32
  -4 -14  19   -0.56    1.52
  -3 -21   9    3.40    1.32
  -2 -18  15    7.97    1.34
  -2 -10  19   44.63    1.82
  -1 -17  16    1.05    1.14
  -1 -11  19    0.87    1.20
   0 -20  11    5.48    1.41
   0 -14  18    2.94    1.72
   1 -15  17   30.67    2.21
   1 -13  18    5.52    1.56
   1 -11  18   33.71    1.54
   2 -20  10   -0.08    1.21
   2 -14  17   21.31    1.87
   3 -17  14   -0.41    0.98
   3 -15  16   86.57    2.40
   3 -13  17   -0.88    1.33
   4 -14  16    0.65    1.37
   5 -21   5    1.31    1.03
   5 -19  10   -0.88    1.21
   6 -16  13    0.91    1.17
   6 -12  15  127.24    3.00
   8 -12  13   38.34    1.90
   8 -10  13    8.04    1.33
   9 -11  12    1.37    1.31
  10 -14  10   15.05    1.62
  11 -17   6    4.32    1.47
  11 -13   9   20.31    1.89
  12 -12   8    0.97    1.20
  12 -10   8   11.84    1.46
  13 -15   5    1.28    1.14
  13 -13   6    0.90    1.57
  -8 -12  19   16.39    1.67
  -7 -17  16    1.07    1.50
  -7 -15  18   99.18    2.82
  -7 -13  19   26.50    1.73
  -5 -19  13    4.31    1.76
  -5 -15  18   69.03    2.21
  -5 -13  19   11.50    1.88
  -4 -20  11   42.16    2.10
  -4 -18  15   28.33    1.76
  -2 -20  11   12.93    1.58
  -2 -16  17   -0.95    1.33
  -2 -12  19    7.02    1.57
  -1 -19  13    3.83    1.40
   0 -18  14   -0.25    1.19
   0 -10  18   13.62    1.20
   1 -17  15    9.21    1.18
   2 -18  13    7.98    1.13
   2 -10  17   59.91    1.85
   3 -19  11   11.70    1.50
   4 -20   8    2.39    1.29
   4 -18  12    2.32    1.27
   4 -16  14    0.55    0.96
   4 -12  16  181.86    3.41
   4 -10  16   70.76    2.23
   5 -15  14   37.69    1.89
   5 -13  15    4.41    1.76
   6 -18  10    5.85    1.34
   6 -14  14    2.48    1.59
   8 -18   8   -0.70    1.26
   8 -14  12    4.55    1.75
   9 -17   8    4.92    1.43
  10 -16   8   17.38    1.75
  10 -10  10    4.62    1.48
  11 -11   9    5.28    1.27
  12 -16   5   -0.72    1.30
  12 -14   7    4.20    1.25
  -9 -19  11    5.48    1.50
  -9 -13  18   21.84    1.57
  -8 -14  18   17.46    1.59
  -7 -11  19  214.75    3.25
  -6 -12  19  187.56    3.12
  -5 -17  16   22.35    1.53
  -5 -11  19   10.69    1.71
  -4 -16  17    1.34    1.27
  -4 -12  19  156.20    2.88
  -2 -14  18    4.73    1.70
  -1 -15  17    4.52    1.89
  -1 -13  18    1.38    1.58
   0 -20  10    3.56    1.42
   0 -16  16    3.18    1.33
   0 -12  18    1.34    1.05
   1 -21   7    1.53    1.31
   1 -13  17   49.04    2.08
   2 -20   9   19.49    1.62
   2 -16  15   22.15    1.48
   2 -12  17    4.31    1.50
   3 -13  16   11.51    1.56
   4 -14  15   25.50    2.00
   5 -21   4    0.48    1.20
   5 -17  12   14.18    1.45
   5 -11  15   72.81    2.37
   6 -16  12    0.22    1.15
   6 -12  14   73.62    2.50
   8 -16  10   21.56    1.74
   8 -12  12    3.10    1.32
   8 -10  12    6.37    1.37
   9 -13  11    4.10    1.38
   9 -11  11   18.61    1.55
  10 -12  10    2.20    1.20
  11 -17   5   19.77    1.67
  11 -15   7    3.14    1.55
  12 -12   7   15.43    1.67
  12 -10   7    9.66    1.46
  13 -15   4   -0.58    1.12
 -10 -16  15    9.21    1.79
  -8 -18  13    0.52    1.77
  -8 -16  16   -1.18    1.46
  -7 -17  15    1.31    1.51
  -7 -15  17   16.03    1.82
  -7 -13  18   42.88    1.79
  -6 -18  14    8.85    1.70
  -6 -14  18    8.32    1.80
  -4 -18  14    5.41    1.40
  -2 -20  10   16.19    1.72
  -2 -18  14    1.70    1.21
  -2 -16  16    1.71    1.31
  -2 -12  18   68.05    2.22
  -1 -19  12    1.39    1.31
  -1 -17  15    4.29    1.22
  -1 -11  18    5.15    0.93
   0 -18  13    0.91    1.13
   0 -14  17   18.42    1.55
   1 -19  11    1.90    1.29
   1 -17  14    4.72    1.12
   1 -15  16  143.86    2.74
   1 -11  17    5.02    1.29
   2 -18  12    1.00    1.04
   2 -14  16    3.49    1.69
   3 -19  10    8.06    1.49
   3 -17  13    8.38    1.13
   3 -11  16    8.79    1.47
   4 -18  11    6.34    1.33
   4 -16  13    1.02    0.99
   6 -18   9    1.08    1.25
   6 -14  13   76.03    2.49
  12 -16   4   -0.11    1.30
  12 -14   6    0.27    1.30
  13 -13   5    3.21    1.29
  -9 -19  10   15.10    1.88
  -9 -17  14    1.02    1.48
  -9 -15  16    1.68    1.46
  -8 -14  17   62.57    1.99
  -8 -12  18   52.83    1.90
  -7 -11  18  183.81    2.97
  -6 -16  16    1.39    1.48
  -6 -12  18  131.17    2.76
  -5 -17  15   11.59    1.39
  -5 -15  17   15.13    1.75
  -5 -13  18  173.09    3.14
  -4 -16  16    4.96    1.49
  -1 -13  17    1.53    1.57
   0 -20   9   18.32    1.88
   0 -16  15   10.24    1.34
   0 -12  17   -0.18    1.39
   2 -16  14    5.44    1.20
   2 -12  16   19.93    1.71
   4 -14  14    4.44    1.79
   5 -19   8    2.46    1.28
   5 -13  14   53.35    2.33
   5 -11  14  167.60    3.05
   6 -16  11    2.73    1.23
   8 -20   2   22.43    1.91
   8 -16   9   15.02    1.64
   9 -17   7   34.38    1.77
   9 -15   9   13.78    1.83
   9 -13  10   12.26    1.47
  11 -17   4    1.69    1.35
  11 -11   8   -0.12    1.31
  13 -15   3    0.66    1.10
 -10 -16  14    0.86    1.85
  -9 -13  17    8.88    1.25
  -8 -16  15   22.50    1.79
  -6 -18  13   17.92    1.90
  -6 -14  17  105.96    2.60
  -5 -11  18  197.93    3.14
  -4 -18  13   -0.40    1.37
  -4 -14  17   96.31    2.72
  -2 -20   9   27.70    2.02
  -2 -18  13    1.45    1.23
  -1 -19  11   -1.04    1.33
  -1 -17  14    8.84    1.42
  -1 -11  17    3.71    1.12
   1 -19  10    2.22    1.27
   1 -17  13    6.63    1.14
   3 -19   9    2.52    1.36
   3 -13  15    5.90    1.45
   3 -11  15   90.25    2.18
   4 -18  10    1.14    1.21
   6 -18   8    3.73    1.34
   6 -14  12    8.18    1.82
   6 -12  13   86.07    2.52
   8 -18   6    3.71    1.61
   8 -12  11    9.98    1.45
   9 -11  10    7.48    1.43
  10 -16   6   22.83    2.29
  10 -14   8    9.58    1.71
  11 -15   6   57.87    2.36
  11 -13   7    0.34    1.19
  12 -16   3   -0.44    1.20
  12 -14   5    3.28    1.14
  12 -12   6    4.85    1.29
  -9 -19   9   -0.15    1.55
  -9 -17  13    2.85    1.57
  -8 -12  17   10.84    1.50
  -7 -15  16   37.77    1.98
  -7 -13  17   26.39    1.49
  -6 -16  15   16.36    1.67
  -5 -17  14    1.92    1.37
  -5 -15  16  107.10    2.72
  -5 -13  17    8.81    1.78
  -4 -16  15    0.44    1.39
  -2 -16  15    1.07    1.31
  -2 -12  17    6.63    1.32
   0 -20   8   16.42    1.85
   0 -18  12    1.19    1.13
   0 -16  14    0.99    1.10
   1 -11  16    1.27    1.07
   2 -18  11    3.35    1.08
   2 -16  13    1.40    1.03
   4 -16  12    1.94    1.03
   4 -12  14  201.00    3.44
   5 -19   7    1.05    1.41
   5 -17  10    4.26    1.36
   5 -15  12   46.99    2.02
   8 -14  10   13.09    2.00
   9 -17   6   17.75    1.66
   9 -13   9    0.73    1.26
  11 -17   3    3.14    1.38
  11 -11   7    1.16    1.26
  13 -15   2   -0.09    1.20
  -9 -15  15    8.42    1.54
  -9 -13  16    0.58    1.08
  -8 -14  16   21.94    1.64
  -7 -19  10   18.71    1.73
  -7 -11  17  205.36    3.06
  -6 -18  12    4.82    1.75
  -6 -12  17   64.85    2.15
  -4 -18  12    7.12    1.91
  -4 -12  17  104.64    2.41
  -2 -20   8   34.02    2.10
  -2 -18  12   -0.01    1.32
  -1 -19  10    9.67    1.52
  -1 -17  13   23.72    1.66
  -1 -15  15    5.48    1.68
  -1 -13  16    3.02    1.58
   0 -14  15   14.21    1.79
   0 -12  16    7.89    1.31
   1 -19   9    3.51    1.34
   1 -15  14   81.76    2.37
   1 -13  15    7.08    1.56
   2 -12  15   10.29    1.51
   3 -19   8    4.87    1.45
   3 -17  11   10.24    1.20
   3 -15  13   11.31    1.56
   3 -13  14   96.80    2.68
   4 -20   5   53.74    2.55
   4 -18   9    2.62    1.31
   4 -14  13  121.14    2.91
   5 -11  13  213.04    3.52
   6 -16  10   -0.25    1.24
   6 -12  12  107.23    2.66
   8 -18   5   64.40    2.64
   8 -16   8   11.84    1.69
   8 -12  10    3.43    1.33
   9 -11   9   25.81    1.50
  10 -14   7   53.12    2.13
  10 -12   8   23.49    1.64
  11 -15   5    8.33    1.78
  11 -13   6   29.56    1.79
  12 -14   4   -0.16    1.27
  13 -13   3   14.62    1.61
 -10 -16  13   17.48    1.80
  -9 -17  12   48.16    2.33
  -8 -18  11   15.70    1.81
  -8 -16  14    3.42    1.55
  -7 -17  13    3.29    1.53
  -7 -15  15   20.43    1.72
  -5 -19  10   74.76    2.65
  -5 -17  13    2.80    1.40
  -2 -16  14   10.39    1.58
  -2 -12  16    6.65    1.26
  -1 -11  16    0.92    1.11
   0 -20   7   21.80    2.05
   0 -18  11   -0.08    1.10
   1 -17  12    1.23    0.83
   1 -11  15   35.92    1.55
   2 -20   6   21.80    2.06
   2 -18  10    1.52    1.02
   2 -14  14   23.84    1.69
   3 -11  14   79.53    2.18
   4 -16  11   14.66    1.29
   5 -17   9    4.71    1.29
   5 -15  11   20.35    1.63
   7 -11  11   27.59    1.81
   9 -19   1    6.55    2.11
   9 -17   5    5.07    1.58
   9 -15   7   10.84    1.94
  10 -16   5   47.02    2.21
  11 -17   2    0.35    1.51
  13 -17  -2    1.59    1.22
  -9 -15  14   18.47    1.75
  -8 -12  16    3.95    1.16
  -7 -13  16    9.86    1.28
  -6 -18  11   17.28    1.82
  -6 -16  14    7.85    1.55
  -5 -15  15   26.38    1.86
  -5 -13  16   45.62    1.94
  -4 -20   7   15.10    1.82
  -4 -16  14   15.37    1.60
  -4 -12  16    2.96    1.27
  -2 -18  11    5.22    1.49
  -2 -14  15   37.84    2.16
   0 -16  13   -0.32    1.10
   0 -12  15    4.98    1.27
   1 -19   8   19.99    1.66
   2 -16  12    0.54    1.09
   2 -12  14    5.74    1.37
   3 -19   7    3.96    1.55
   3 -17  10    5.37    1.15
   3 -15  12   43.32    1.80
   4 -18   8    6.05    1.32
   4 -12  13   57.07    2.12
   5 -13  12   52.42    1.89
   5 -11  12  258.21    3.50
   6 -16   9    1.13    1.22
   8 -18   4    8.48    2.17
   9 -13   8    1.02    1.24
  11 -15   4   33.92    2.08
  11 -11   6    3.32    1.06
  12 -12   4    6.12    1.48
 -10 -16  12    4.48    1.63
  -9 -19   7   17.14    1.99
  -9 -13  15   12.94    1.26
  -8 -18  10    2.49    1.86
  -8 -16  13   35.38    2.07
  -7 -17  12    1.87    1.60
  -6 -12  16   96.98    2.16
  -4 -18  11   67.99    2.44
  -2 -16  13   22.34    1.79
  -1 -13  15   25.90    1.47
   0 -20   6   29.30    2.14
   0 -18  10   -0.61    1.09
   1 -17  11    3.57    1.07
   1 -15  13    7.52    1.33
   2 -18   9    4.06    1.16
   2 -14  13  100.53    2.80
   4 -16  10    4.52    1.11
   5 -19   5    5.91    1.76
   5 -17   8    2.00    1.34
   6 -14  10    9.86    1.72
   6 -12  11   28.04    1.78
   7 -11  10  180.48    2.99
   8 -12   9    2.88    1.24
   9 -17   4   46.79    2.24
   9 -11   8    9.76    1.30
  10 -20  -6   -0.11    1.09
  10 -16   4    0.55    1.62
  11 -17   1    0.53    1.45
  12 -14   3   24.89    1.76
  13 -15   0    1.00    1.19
 -10 -18   8   17.23    2.27
  -9 -15  13    6.51    1.95
  -7 -15  14    0.48    1.44
  -7 -13  15   23.26    1.47
  -6 -18  10   14.01    1.81
  -6 -16  13    6.97    1.70
  -5 -17  12   42.57    2.12
  -5 -15  14   47.60    1.97
  -5 -13  15    1.97    1.32
  -4 -20   6   12.56    1.59
  -4 -16  13    8.31    1.67
  -2 -20   6   26.97    2.05
  -2 -18  10    2.55    1.44
  -2 -12  15   11.59    1.47
  -1 -17  11   36.49    1.95
   0 -16  12    2.85    1.19
   1 -19   7    4.60    1.49
   2 -16  11   10.82    1.32
   3 -19   6   38.45    2.07
   3 -17   9    4.12    1.14
   4 -18   7    2.21    1.34
   4 -12  12   48.44    1.98
   5 -13  11   41.10    2.06
   6 -16   8    6.18    1.38
   8 -18   3   60.40    2.58
   8 -16   6    7.23    1.70
   9 -13   7   14.15    1.41
  10 -20  -7    2.03    1.21
  10 -18   0    6.74    1.64
  10 -12   6   23.28    1.90
  11 -15   3    7.01    1.46
  11 -11   5    0.61    1.08
  12 -16   0    4.41    1.31
  -8 -18   9   33.17    2.34
  -8 -16  12    2.50    1.58
  -8 -14  14   10.46    1.37
  -8 -12  15    8.46    1.18
  -7 -17  11    5.25    1.70
  -6 -12  15   11.87    1.24
  -5 -19   8   39.76    2.18
  -4 -18  10    9.15    1.96
  -4 -12  15    3.12    1.14
  -2 -16  12   51.22    2.16
  -2 -14  14   19.17    2.00
   0 -18   9    0.73    1.04
   0 -14  13    3.93    1.51
   0 -12  14    2.20    1.16
   1 -17  10    2.22    1.08
   1 -15  12   16.00    1.34
   1 -13  13   48.55    2.00
   2 -18   8    1.62    1.13
   2 -14  12   45.70    2.19
   2 -12  13   29.59    1.50
   3 -15  11   12.04    1.21
   3 -13  12  107.78    2.70
   4 -16   9   10.60    1.29
   4 -14  11  113.39    2.65
   5 -17   7    8.35    1.37
   8 -12   8    1.35    1.15
  10 -20  -8    2.42    1.16
  10 -16   3   34.95    2.05
  10 -14   5    0.74    1.19
  12 -14   2    3.37    1.36
  12 -12   3   20.25    1.50
  13 -15  -1    0.29    1.17
 -10 -18   7   44.55    2.48
  -9 -13  14   74.32    2.02
  -6 -16  12   13.37    1.53
  -6 -14  14    3.53    1.35
  -5 -15  13   21.32    1.65
  -4 -16  12    2.64    1.49
  -2 -18   9   33.88    1.97
  -1 -19   7    6.00    1.86
   0 -16  11    0.77    1.13
   1 -19   6   18.12    1.59
   2 -16  10    6.76    1.15
   3 -19   5    7.46    1.60
   4 -18   6    3.37    1.36
   5 -15   9    6.07    1.32
   6 -18   4   12.72    1.75
   6 -16   7    6.57    1.41
   8 -18   2    1.44    1.71
   8 -16   5   58.34    2.30
   8 -14   7   16.60    1.37
   9 -15   5    6.28    1.57
  11 -15   2    6.00    1.43
  12 -16  -1    3.01    1.26
  -8 -18   8    8.43    1.81
  -8 -14  13   38.06    1.74
  -8 -12  14   -0.60    0.99
  -7 -17  10   38.50    2.13
  -7 -13  14    1.80    1.12
  -5 -13  14    1.97    1.26
  -4 -18   9   93.92    2.88
  -1 -17  10   18.59    1.69
  -1 -15  12  111.26    2.72
   0 -18   8    3.22    1.20
   1 -17   9    4.02    1.17
   1 -15  11    5.82    1.13
   2 -18   7    9.97    1.27
   2 -12  12    3.16    1.06
   3 -17   8   23.18    1.46
   3 -15  10    0.80    1.02
   4 -14  10   30.28    1.88
   4 -12  11   96.45    2.35
   5 -17   6    3.17    1.31
   9 -13   6   15.11    1.41
  10 -16   2   16.80    1.84
  10 -14   4    4.09    1.20
  12 -14   1   29.64    1.95
  12 -12   2    2.10    1.24
  13 -15  -2    0.01    1.21
 -10 -18   6    9.95    1.94
  -9 -17   9    4.25    2.23
  -8 -20   1    6.55    1.27
  -7 -15  12    5.38    1.38
  -6 -18   8   15.72    1.80
  -6 -12  14   30.42    1.54
  -5 -17  10   48.33    2.23
  -4 -14  13   35.18    1.86
  -4 -12  14    3.12    1.11
  -2 -16  11   84.98    2.48
  -1 -19   6   33.59    2.08
   0 -16  10    6.19    1.21
   0 -14  12   14.89    1.47
   1 -19   5    7.84    1.39
   1 -13  12   37.92    1.85
   2 -20   2    0.69    1.52
   2 -14  11    5.47    1.36
   3 -13  11   49.91    1.73
   4 -18   5    7.22    1.40
   4 -16   8    3.43    1.23
   5 -19   2    7.84    1.70
   5 -15   8    1.91    1.28
   6 -18   3    0.25    1.48
   6 -16   6    2.04    1.41
   6 -14   8   25.06    1.59
   8 -16   4   21.84    2.00
   8 -14   6    8.70    1.16
   8 -12   7    7.64    1.21
   9 -15   4   28.91    1.78
  11 -19  -8    6.64    1.27
  11 -15   1   -0.67    1.21
  12 -16  -2    5.39    1.37
  -9 -15  11    1.37    1.45
  -7 -13  13    4.05    1.16
  -5 -15  12    4.40    1.47
  -4 -16  11   39.17    2.02
  -2 -14  12    6.36    1.60
  -2 -12  13  160.85    2.80
  -1 -17   9   16.55    1.75
  -1 -15  11   21.76    1.86
   0 -18   7    1.63    1.15
   1 -17   8   18.90    1.45
   2 -18   6    3.11    1.20
   3 -17   7    6.80    1.31
   3 -15   9    4.60    0.97
   4 -14   9    6.72    1.36
   4 -12  10    3.33    1.51
   5 -17   5    8.37    1.46
   5 -13   9   44.08    1.83
   9 -13   5   14.66    1.45
  10 -16   1   19.45    1.78
  10 -14   3   42.21    1.83
  10 -12   4    3.87    1.29
  11 -19  -9    5.02    1.44
  13 -15  -3    3.54    1.29
 -10 -16   9    8.70    1.61
  -9 -17   8   77.72    2.73
  -8 -16  10    3.72    1.54
  -8 -14  12    4.35    1.45
  -6 -18   7   20.80    2.03
  -5 -17   9    4.55    1.57
  -4 -14  12    2.37    1.17
  -2 -18   7   42.85    2.14
   0 -12  12    8.89    1.48
   1 -15  10    2.01    0.92
   2 -14  10   11.22    1.28
   2 -12  11    1.17    1.12
   3 -13  10    7.91    1.33
   4 -18   4   -0.19    1.26
   4 -16   7    7.98    1.26
   5 -21  -7   -0.62    1.21
   5 -15   7    2.61    1.16
   6 -18   2   -0.32    1.43
   6 -16   5   27.60    1.76
   6 -14   7    3.34    1.21
   8 -16   3   74.91    2.54
   8 -14   5   31.39    1.63
   8 -12   6    2.74    1.15
   9 -15   3    0.33    1.34
  11 -19 -10   -0.03    1.30
  11 -17  -3    2.63    1.43
  11 -15   0    2.24    1.23
  12 -12   1    0.97    1.11
  -9 -13  12  169.07    2.86
  -7 -15  11    1.84    1.26
  -6 -16  10    1.55    1.38
  -1 -17   8   11.75    1.64
   0 -18   6   12.30    1.39
   0 -16   9    7.73    1.26
   1 -17   7    0.82    1.21
   2 -18   5   14.99    1.45
   2 -16   8    3.14    1.20
   3 -19   2    1.99    1.36
   3 -17   6   56.66    1.98
   3 -15   8    9.54    1.09
   5 -17   4    4.91    1.46
   5 -13   8   18.93    1.36
   8 -20  -8    1.12    1.23
   9 -13   4   33.48    1.61
  10 -16   0   20.47    1.72
  10 -14   2    7.31    1.38
  12 -14  -1    6.20    1.32
  13 -15  -4   17.25    1.67
 -10 -16   8   10.95    1.73
  -9 -17   7    5.60    1.90
  -9 -15  10    6.72    1.50
  -8 -16   9   31.52    2.00
  -8 -14  11   81.32    2.22
  -7 -13  12    7.76    1.13
  -6 -18   6    7.14    1.75
  -5 -19   4   26.91    1.94
  -5 -17   8    6.40    1.58
  -2 -18   6    3.78    1.72
  -2 -14  11   13.05    1.39
  -1 -15  10  116.52    2.55
   1 -15   9    0.26    0.89
   4 -18   3    5.29    1.42
   4 -16   6    2.95    1.15
   4 -14   8   10.78    1.31
   4 -12   9   67.64    2.00
   6 -18   1    1.23    1.41
   7 -13   6    0.48    1.00
   8 -20  -9   16.95    1.56
   8 -16   2    5.07    1.71
   8 -14   4   13.84    1.46
   9 -17  -1    5.55    1.46
   9 -15   2   22.27    1.65
  10 -12   3    3.78    1.27
  11 -19 -12    6.68    1.53
  11 -15  -1    8.19    1.39
  12 -12   0    1.94    1.19
 -10 -14  10    3.88    1.40
  -8 -20  -3   20.87    1.85
  -7 -15  10    3.99    1.43
  -6 -16   9   19.21    1.70
  -5 -15  10    3.83    1.33
  -4 -16   9  107.79    2.72
  -1 -19   3    1.65    1.61
  -1 -17   7    2.16    1.47
   0 -18   5    4.27    1.29
   0 -16   8    5.56    1.25
   0 -14  10    1.67    1.22
   1 -17   6   22.25    1.51
   1 -13  10  246.40    3.39
   2 -16   7   24.76    1.48
   3 -17   5    9.79    1.49
   3 -13   9    6.56    0.97
   5 -17   3    9.37    1.47
   8 -20 -10    4.16    1.52
   8 -12   5    4.60    1.20
  10 -14   1   36.29    1.97
  11 -19 -13   -0.20    1.25
  12 -18 -11    2.34    1.50
  13 -15  -5    8.68    1.70
 -10 -16   7    2.09    1.61
  -9 -17   6   12.91    1.86
  -8 -16   8   18.60    1.88
  -6 -18   5    8.13    1.74
  -5 -17   7   30.81    1.89
  -2 -18   5    5.18    1.70
  -2 -16   8   21.12    1.98
  -2 -14  10    1.25    1.10
   1 -15   8    3.41    0.91
   3 -15   7    2.71    1.08
   4 -16   5    2.96    1.31
   4 -14   7   40.86    1.67
   5 -13   7    0.23    1.03
   6 -16   3   40.28    2.04
   7 -13   5    1.35    1.02
   8 -20 -11   30.02    1.92
   8 -16   1   59.24    2.32
   9 -17  -2    3.84    1.51
   9 -15   1    2.98    1.41
   9 -13   3   10.89    1.32
  10 -12   2    1.50    1.13
  11 -19 -15    0.32    1.01
  11 -15  -2   12.27    1.63
  11 -13   0    6.64    1.19
  12 -18 -12    7.94    1.58
 -10 -14   9    3.02    1.33
  -9 -19  -1    2.38    1.81
  -8 -14  10   18.53    1.60
  -7 -15   9   14.07    1.45
  -6 -16   8   18.79    1.72
  -5 -13  11    4.97    1.30
  -4 -14  10   13.56    1.27
  -1 -21  -7    1.91    1.16
  -1 -21  -6    3.50    1.38
  -1 -17   6    8.47    1.50
   0 -16   7   19.98    1.58
   0 -14   9   51.14    1.84
   1 -17   5    3.37    1.21
   1 -13   9   35.62    1.95
   2 -16   6    8.88    1.33
   2 -14   8   20.32    1.58
   3 -21 -10    2.31    1.16
   3 -17   4   41.67    1.86
   3 -13   8   76.92    2.05
   5 -17   2    3.14    1.41
   5 -15   5   16.41    1.39
   8 -20 -13   10.33    1.24
   8 -20 -12    6.33    1.54
   8 -14   3   47.04    1.88
   8 -12   4    2.38    1.12
   9 -19  -9   -1.72    1.75
  12 -18 -13    1.65    1.48
 -10 -16   6    0.54    1.50
  -9 -19  -2   82.70    2.86
  -9 -15   8    0.13    1.34
  -9 -13  10   73.15    2.06
  -8 -18   3   10.40    1.78
  -6 -18   4    0.51    1.62
  -6 -14  10    1.93    1.19
  -5 -17   6    1.66    1.67
  -2 -18   4    6.73    1.55
  -2 -16   7   90.92    2.49
  -1 -21  -8    7.29    1.32
  -1 -15   8   55.10    1.86
   1 -21  -9    0.98    1.13
   1 -15   7    1.88    0.90
   2 -18   2   11.03    1.57
   3 -21 -11    0.88    1.12
   3 -15   6   17.93    1.31
   4 -16   4    2.08    1.35
   4 -14   6   14.48    1.37
   5 -13   6    5.21    1.09
   6 -16   2   22.43    1.98
   8 -20 -14    1.77    1.07
   8 -16   0   25.13    1.97
   9 -19 -10   12.05    1.96
   9 -15   0   83.41    2.46
  10 -14   0    0.02    1.17
  11 -15  -3   19.13    1.79
  12 -18 -14   -0.57    1.18
  -9 -19  -3    2.35    2.10
  -8 -14   9   52.22    1.98
  -7 -13  10   24.95    1.70
  -6 -16   7   23.50    1.85
  -5 -13  10   12.49    1.42
  -1 -21 -10    2.51    1.07
  -1 -21  -9    0.71    1.21
  -1 -17   5    5.27    1.56
   0 -16   6    5.67    1.29
   1 -21 -11    1.76    0.90
   1 -21 -10   -0.77    1.07
   1 -17   4   15.18    1.40
   2 -16   5   15.80    1.34
   2 -14   7  163.39    2.74
   3 -13   7   34.22    1.61
   4 -18   0    2.05    1.42
   5 -17   1   -0.43    1.39
   5 -15   4   24.74    1.46
   6 -18  -2    1.31    1.58
   7 -13   4   17.48    1.28
   8 -14   2    3.01    1.23
  10 -12   1    4.12    1.14
  11 -13  -1    4.36    1.10
  12 -12  -2   16.12    1.52
 -10 -16   5    1.76    1.50
  -9 -19  -4   53.60    2.49
  -9 -15   7    1.81    1.33
  -8 -16   6   23.40    2.02
  -7 -15   8   24.67    1.73
  -6 -14   9    4.25    1.23
  -5 -17   5   48.60    2.25
  -5 -15   8  105.78    2.60
  -4 -14   9   46.34    1.70
  -1 -15   7   14.05    1.41
   0 -18   2    6.43    1.57
   1 -13   8  273.85    3.31
   2 -18   1   34.69    1.98
   3 -15   5    2.03    1.10
   4 -16   3    8.50    1.38
   6 -16   1   20.27    1.78
   8 -16  -1   24.99    1.82
   9 -19 -12   14.15    1.95
   9 -15  -1    7.50    1.80
   9 -13   1    6.72    1.31
  10 -16  -4    1.52    1.37
  10 -14  -1    4.70    1.23
  11 -15  -4   36.02    2.11
  -9 -19  -5    0.93    1.75
  -7 -17   4    4.31    1.65
  -6 -20  -7    6.47    1.38
  -6 -16   6    8.57    1.71
  -2 -16   6   35.62    2.02
  -2 -14   8    7.26    1.21
  -1 -17   4    1.77    1.44
   0 -16   5    5.95    1.21
   1 -17   3    5.69    1.34
   1 -15   6   -0.45    0.91
   2 -16   4   12.25    1.35
   4 -14   5   92.47    2.10
   5 -17   0   10.46    1.71
   5 -13   5   61.94    1.91
   7 -13   3   47.93    1.64
   8 -14   1    2.04    1.15
   9 -19 -13    3.45    1.42
  10 -12   0   25.70    1.45
  11 -13  -2    2.08    1.06
  12 -14  -5   43.80    2.25
 -10 -18  -2    1.72    1.65
  -8 -16   5   10.04    1.75
  -7 -19  -3    6.40    2.34
  -7 -15   7    1.40    1.41
  -6 -20  -8    2.44    1.25
  -6 -14   8    2.29    1.23
  -5 -15   7   56.13    2.38
  -5 -13   9   21.34    1.42
  -4 -14   8    8.39    1.22
  -3 -17   4    3.86    1.65
  -1 -13   8   86.76    2.16
   0 -14   7   78.20    1.94
   1 -13   7   66.77    2.02
   2 -14   6   20.21    1.39
   3 -17   1    3.39    1.27
   3 -15   4   10.35    1.13
   3 -13   6  172.94    2.67
   4 -16   2   12.02    1.60
   6 -20 -16   -3.19    1.54
   6 -16   0    4.15    1.59
   8 -16  -2   23.54    1.82
   9 -19 -15    1.67    1.30
   9 -19 -14    0.48    1.22
   9 -15  -2  137.97    3.17
  10 -14  -2    0.38    1.34
  11 -15  -5   22.29    1.93
  -9 -19  -7    0.55    1.03
  -9 -15   6   26.69    1.77
  -9 -13   8    5.22    1.27
  -6 -20 -10    0.14    0.96
  -6 -16   5    2.92    1.50
  -2 -16   5   47.36    2.07
  -1 -17   3    3.82    1.50
  -1 -15   6   20.96    1.46
   0 -16   4   18.31    1.43
   1 -17   2    3.72    1.40
   1 -15   5    4.34    0.94
   4 -20 -11   30.03    2.10
   4 -14   4   19.32    1.51
   5 -15   2   15.35    1.37
   5 -13   4   76.77    1.88
   7 -13   2   40.66    1.57
   8 -14   0    2.44    1.28
   9 -19 -17    3.78    1.24
   9 -19 -16    1.60    1.17
   9 -13   0   23.00    1.42
  11 -13  -3    8.89    1.34
 -10 -18  -4    3.95    1.81
 -10 -16   3    1.31    1.52
  -8 -16   4   -0.18    1.58
  -8 -14   7    6.50    1.41
  -7 -15   6   16.67    1.66
  -7 -13   8   24.70    1.64
  -5 -17   3   24.99    2.05
  -5 -15   6  236.10    3.53
  -2 -14   7   41.52    1.37
   0 -14   6    4.68    1.14
   2 -14   5  110.43    2.14
   3 -17   0    5.46    1.45
   3 -15   3    1.71    1.02
   4 -20 -13   22.19    1.95
   4 -20 -12    7.29    1.81
   4 -16   1   13.48    1.65
   6 -16  -1    1.79    1.40
   9 -15  -3   13.06    2.06
 -10 -18  -5   -1.78    1.58
  -8 -18  -2    2.85    2.24
  -7 -19  -5    2.01    2.21
  -6 -16   4    2.44    1.50
  -6 -14   7    7.96    1.32
  -5 -13   8    5.27    0.99
  -4 -14   7    5.98    1.15
  -2 -20  -9   13.28    1.75
  -2 -16   4    5.02    1.49
  -1 -17   2    3.56    1.20
  -1 -15   5    4.61    1.23
  -1 -13   7   36.99    1.59
   0 -18  -1   27.37    2.07
   0 -16   3    0.43    1.22
   1 -15   4    3.19    0.93
   1 -13   6   76.11    1.86
   2 -16   2    4.11    1.23
   4 -20 -17    0.68    1.13
   4 -20 -16    0.45    1.29
   4 -20 -15    3.72    1.35
   4 -20 -14    3.07    1.54
   4 -14   3   56.60    1.70
   5 -15   1    5.32    1.26
   8 -14  -1   73.85    2.20
   9 -13  -1    6.42    1.11
  10 -18 -15    3.35    1.61
 -10 -18  -6    2.66    1.53
  -9 -13   7   15.42    1.56
  -8 -16   3    3.31    1.59
  -7 -19  -7   -0.18    1.80
  -7 -19  -6   39.78    2.37
  -7 -15   5    6.20    1.44
  -2 -20 -11   -0.12    1.34
  -2 -20 -10    1.19    1.41
  -2 -14   6    9.81    1.12
  -1 -17   1    5.69    1.61
   0 -20 -11    4.90    1.40
   0 -14   5   17.34    1.18
   2 -20 -13    0.88    1.18
   2 -20 -12    0.88    1.49
   2 -14   4   14.84    1.15
   4 -16   0    6.34    1.46
   5 -17  -3   22.34    2.16
   6 -16  -2    6.60    1.68
   7 -19 -14    4.07    1.29
   7 -13   1   61.46    1.81
  10 -18 -16    0.71    1.32
 -10 -18  -7    5.57    1.41
  -9 -15   4  136.76    3.14
  -7 -19  -8    4.28    1.44
  -7 -13   7    4.85    1.31
  -6 -16   3    3.82    1.54
  -6 -14   6    3.02    1.21
  -5 -19  -6   23.81    2.23
  -5 -15   5   19.50    2.29
  -5 -13   7   70.53    1.91
  -4 -14   6    4.28    1.27
  -3 -17   1   51.39    2.41
  -2 -20 -15   -0.07    1.09
  -2 -20 -14   -0.05    1.22
  -2 -20 -13    1.74    1.19
  -2 -20 -12   -0.79    1.27
  -2 -16   3   10.13    1.52
  -1 -15   4   51.74    1.99
   0 -20 -13    0.42    1.14
   0 -20 -12   -0.30    1.36
   0 -16   2    7.80    1.30
   1 -15   3    0.43    0.95
   2 -20 -17    4.47    1.10
   2 -20 -16    2.14    1.13
   2 -20 -15    1.21    1.19
   2 -20 -14    1.13    1.10
   2 -16   1    8.65    1.22
   3 -15   2    0.42    0.73
   3 -13   4   94.70    1.91
   4 -14   2    8.01    1.12
   5 -15   0    8.78    1.30
   7 -19 -16    0.19    1.44
   7 -19 -15    3.27    1.33
   8 -16  -5    5.97    1.64
   8 -14  -2    4.11    1.71
   9 -13  -2    1.58    1.02
  10 -18 -21    0.66    1.38
  10 -18 -20    4.36    1.33
  10 -18 -18    0.36    1.35
  10 -18 -17   -0.04    1.20
  11 -13  -5   14.75    1.69
 -10 -18 -10   -0.52    0.93
 -10 -18  -9    5.41    1.13
  -8 -16   2   27.23    2.21
  -7 -19 -11   -0.15    1.30
  -7 -19 -10    2.81    1.18
  -7 -19  -9    0.27    1.26
  -7 -15   4   16.88    1.71
  -5 -19  -7    4.43    1.58
  -2 -14   5    2.54    0.94
  -1 -17   0    9.73    1.93
   0 -20 -16    1.24    1.02
   0 -20 -15    5.15    1.29
   0 -20 -14    1.10    1.11
   1 -17  -1    4.49    1.44
   2 -14   3    5.06    0.90
   4 -16  -1    1.81    1.44
   7 -19 -20    1.51    1.12
   7 -19 -19    0.23    1.11
   7 -19 -18    2.52    1.28
   7 -19 -17    1.56    1.21
   7 -13   0   19.46    1.33
  10 -14  -5   94.76    2.76
 -10 -14   4   12.42    2.21
  -7 -19 -13    1.91    1.20
  -7 -13   6    1.91    1.20
  -6 -16   2    6.04    1.58
  -6 -14   5   15.16    1.37
  -5 -19  -8    2.67    1.34
  -5 -17   0    9.29    1.80
  -5 -15   4  173.69    3.23
  -4 -14   5  123.96    2.35
  -3 -17   0    6.37    1.87
  -1 -15   3   31.17    1.83
   0 -16   1    7.97    1.53
   0 -14   4    9.27    1.04
   2 -16   0    4.75    1.22
   3 -17  -3   38.98    2.19
   3 -15   1    3.97    0.82
   5 -15  -1   23.66    1.58
   8 -14  -3   58.96    2.13
   9 -13  -3    2.11    1.02
  11 -17 -17    4.38    1.70
  -7 -15   3   20.26    1.84
  -5 -19  -9    3.34    1.37
  -2 -14   4    3.91    1.07
   0 -18  -4    0.44    1.13
   4 -14   1   10.53    1.16
   5 -19 -15    2.36    1.46
   5 -13   1    2.16    1.08
   7 -13  -1    1.06    1.07
   8 -18 -15    0.69    1.63
  10 -14  -6    9.86    1.82
  11 -17 -24    0.62    1.20
  11 -17 -23    2.42    1.26
  11 -17 -20    0.43    1.37
  11 -17 -18   11.24    1.84
 -10 -14   3  157.55    3.23
  -9 -15   2  201.54    3.75
  -8 -14   4   29.27    1.98
  -6 -16   1    0.78    1.47
  -5 -19 -12    0.41    1.38
  -5 -19 -11   -1.51    1.21
  -5 -15   3   12.75    1.88
  -4 -14   4    6.80    1.56
  -1 -15   2  148.78    2.84
   0 -16   0    2.73    1.28
   1 -15   1   28.00    1.60
   3 -19 -13    1.56    1.44
   5 -19 -17    0.23    1.28
   5 -15  -2   25.07    1.76
   8 -18 -16    2.56    1.38
   8 -14  -4   14.82    1.89
  11 -17 -22    1.31    1.20
  11 -17 -21    2.09    1.25
  -8 -18  -9    7.09    1.42
  -8 -18  -8    0.52    1.47
  -7 -15   2   82.26    2.58
  -7 -13   5   33.60    1.59
  -6 -14   4   25.15    1.63
  -5 -19 -16    1.64    1.12
  -5 -19 -15    0.86    1.16
  -5 -19 -14    0.11    1.21
  -5 -19 -13    0.12    1.11
  -3 -19 -11    6.56    1.63
  -2 -16   0    3.62    1.52
  -1 -19 -11    1.49    1.55
   1 -19 -12    1.36    1.35
   3 -19 -14    6.98    1.60
   4 -14   0   56.02    1.71
   7 -13  -2    0.79    0.93
   8 -18 -23    4.07    1.25
   8 -18 -22   -0.37    1.27
   8 -18 -21   -0.82    1.44
   8 -18 -20   -0.03    1.48
   8 -18 -19    4.19    1.34
   8 -18 -18    1.21    1.38
   8 -18 -17    1.14    1.37
   9 -17 -14   -0.02    1.56
  -9 -15   1    6.83    2.10
  -9 -13   4   64.06    2.12
  -8 -18 -11   25.36    1.91
  -8 -18 -10    3.14    1.38
  -8 -14   3  109.70    2.74
  -5 -15   2   31.82    1.91
  -3 -19 -18   23.46    1.77
  -3 -19 -12   13.28    1.66
  -2 -14   3  123.13    2.26
  -1 -15   1   29.97    2.12
   0 -14   2    8.55    1.17
   1 -19 -14   11.40    1.94
   1 -19 -13    4.70    1.58
   2 -14   1   62.59    1.73
   3 -19 -21    0.06    0.99
   3 -19 -20    0.77    1.16
   3 -19 -15    4.44    1.48
   3 -15  -1   11.33    1.36
   4 -16  -4   53.06    2.85
   5 -15  -3   11.06    1.87
   8 -14  -5    8.21    1.59
   9 -17 -15    5.41    1.81
   9 -13  -5   25.05    1.83
  10 -16 -13   11.32    1.80
  12 -16 -21    4.79    1.44
  12 -16 -20    2.16    1.37
  -9 -15   0  119.84    3.32
  -8 -18 -15    4.47    1.16
  -8 -18 -14    2.47    1.22
  -7 -13   4   13.47    1.47
  -6 -14   3   10.38    1.53
  -4 -14   3  144.41    2.61
  -3 -19 -17    0.40    1.24
  -3 -19 -16    6.15    1.46
  -3 -19 -15    0.44    1.19
  -3 -19 -14    2.86    1.28
  -2 -16  -1    8.13    1.70
  -1 -19 -19    1.75    1.12
  -1 -19 -13   12.28    1.76
   0 -18  -8    2.88    1.42
   1 -19 -21    0.33    0.94
   1 -19 -20    0.83    1.00
   1 -19 -16   12.61    1.69
   1 -19 -15   14.77    1.95
   2 -16  -3   10.39    1.51
   4 -14  -1   40.66    1.65
   9 -17 -16    2.71    1.83
  10 -16 -14    0.94    1.60
  -9 -13   3    3.27    1.42
  -8 -14   2    7.11    1.85
  -6 -18 -10    6.46    1.93
  -2 -14   2   13.32    1.56
  -1 -19 -18    2.33    1.11
  -1 -19 -17    0.62    1.17
  -1 -15   0  164.04    3.24
   0 -18  -9    0.27    1.34
   1 -15  -1   38.41    2.07
   2 -14   0   13.82    1.45
   5 -15  -4  157.58    3.35
   6 -18 -24    0.21    1.23
   7 -13  -3   38.85    1.51
   8 -14  -6   16.09    1.65
   9 -17 -18    0.51    1.61
  10 -16 -15    3.65    1.70
  10 -14  -9    3.08    1.35
  -9 -17  -9   38.49    2.48
  -9 -17  -8    4.96    2.15
  -9 -15  -1   -0.36    1.87
  -7 -17  -6   62.84    2.84
  -6 -18 -11   18.85    1.94
  -6 -14   2   41.74    1.89
  -4 -14   2   35.92    1.84
   0 -18 -10    1.64    1.36
   0 -16  -3    2.89    1.40
   3 -15  -3    5.58    2.58
   4 -14  -2   38.72    1.77
   6 -18 -22    3.45    1.27
   7 -15  -7    1.17    1.66
   9 -17 -25    2.94    1.28
   9 -17 -24   14.13    1.60
   9 -17 -22    1.56    1.33
   9 -17 -21    1.85    1.49
   9 -17 -20   -1.46    1.42
   9 -17 -19    3.21    1.59
   9 -13  -6   77.74    2.24
  10 -16 -16   -0.26    1.46
 -10 -16  -6   31.69    2.37
 -10 -14   0    1.15    1.47
  -9 -17 -10   -0.51    1.85
  -8 -16  -4   22.91    3.17
  -7 -17  -7    2.33    1.93
  -7 -13   3   39.21    1.71
  -6 -18 -18    0.31    1.12
  -6 -18 -17    2.18    1.03
  -6 -18 -16    4.08    1.39
  -6 -18 -15   10.13    1.73
  -6 -18 -14    2.48    1.34
  -6 -18 -13   29.34    2.05
  -5 -17  -6    0.88    1.72
  -5 -15   0    6.63    1.48
  -2 -14   1  197.95    2.95
  -1 -15  -1   26.22    2.24
   0 -18 -11    0.28    1.29
   0 -14   0   11.56    1.64
   1 -15  -2  153.50    3.08
   2 -14  -1  196.89    2.91
   4 -18 -25    0.76    1.03
   7 -17 -15    1.58    1.91
   7 -13  -4    9.42    1.25
   8 -14  -7    6.13    1.47
  10 -14 -10    3.26    1.38
 -10 -16  -7   29.17    2.28
  -9 -17 -17   -0.57    1.25
  -9 -17 -16    7.26    1.25
  -9 -17 -13    0.15    1.18
  -9 -17 -12   -1.66    1.47
  -9 -17 -11    6.20    1.52
  -9 -13   2    0.91    1.38
  -7 -17  -8   13.81    2.03
  -6 -14   1    8.44    1.59
  -5 -15  -1    4.41    1.41
  -4 -14   1   46.90    1.84
   2 -18 -14    2.53    1.31
   3 -17  -9    1.80    1.78
   3 -15  -4  308.68    4.38
   4 -18 -24    3.37    1.12
   4 -18 -23    7.77    1.45
   4 -18 -18   10.54    1.96
   4 -14  -3  120.68    2.72
   7 -17 -16    0.57    1.60
   0 -20 -12    0.59    2.58
   0 -20 -11    3.96    2.50
   3 -19  -9    0.76    4.04
   3 -17  -2    1.31    3.02
   4 -18  -6   -0.05    3.11
   4 -16  -1    3.33    2.45
   5 -17  -5   49.72    4.64
   7 -15  -4   21.35    3.62
   8 -16 -27    1.23    3.32
   9 -17 -18    1.31    2.74
  10 -16 -22    3.21    3.77
  10 -16 -20    1.41    3.97
  10 -16 -17   -1.66    2.88
  10 -14 -29    3.34    2.78
  11 -15 -15    0.79    2.83
  11 -13  -9    0.06    2.90
  12 -14 -23   -3.49    4.35
  12 -12 -28    0.15    2.86
  13 -13 -19   -0.88    3.90
  14 -10 -20    6.61    3.33
  14 -10 -19    3.99    3.31
  -2 -20 -10   -0.63    2.26
  -2 -20  -9   12.17    2.58
   0 -20 -14    0.03    2.11
   2 -18  -4    3.22    2.84
   3 -19 -21   -0.63    2.07
   5 -15  -1   24.24    2.86
   6 -16 -29    0.03    2.00
   6 -16  -5    1.77    3.04
   7 -17 -25    0.76    2.66
   8 -16  -9   26.98    4.04
   8 -14 -31    3.76    2.08
   9 -15  -9   -0.64    3.11
  10 -12 -31    1.88    3.15
  10 -12  -6   40.56    3.75
  11 -15 -21    6.24    4.63
  11 -15 -20   47.06    5.31
  11 -15 -19   -0.77    3.92
  12 -14 -20    2.69    2.99
  12 -14 -19    3.73    2.69
  12 -12 -27    2.11    3.14
  12 -12 -12    3.24    3.08
  13 -11 -15   69.15    4.91
  -4 -20  -9   -0.02    1.34
  -2 -20 -13    2.10    2.27
  -2 -20 -11    0.16    2.09
   3 -19 -12    1.80    2.90
   4 -18 -24    0.04    2.15
   4 -18  -8    8.75    3.65
   4 -14   1   11.91    2.22
   5 -17  -6    0.41    3.32
   6 -18 -19   29.91    4.21
   6 -18 -18    0.47    3.51
   6 -18 -16   14.74    3.57
   7 -15 -30    4.40    2.16
   7 -15  -5    3.28    2.88
   7 -13  -2    0.50    2.15
   8 -16 -10    1.07    3.50
   9 -15 -10    4.11    3.46
   9 -13  -6   88.13    4.38
  10 -14 -27   -0.79    3.20
  10 -12  -7  211.46    6.79
  12 -12 -13  103.85    5.11
  13 -11 -22    1.90    3.53
  13 -11 -19   10.18    3.43
  13  -9 -26    2.39    3.02
   3 -19 -18    6.95    2.72
   4 -18  -9   97.78    5.51
   5 -17 -26    5.60    2.42
   5 -17  -7   29.40    3.72
   6 -16 -28    1.65    2.27
   6 -16  -6    3.72    2.99
   7 -17 -14    1.12    3.66
   7 -15  -6   15.99    3.32
   8 -16 -12    3.35    3.73
   8 -16 -11   30.81    4.02
   8 -14 -30   -1.07    2.52
   9 -15 -26   15.79    3.34
   9 -15 -11   -0.43    3.71
  10 -14 -11   49.36    4.67
  10 -12 -30    7.05    3.15
  12 -12 -25    1.74    3.29
  12 -12 -24    0.55    3.34
  12 -12 -15  263.48    9.22
  13 -11 -21    0.47    2.45
  13 -11 -20    1.15    2.75
  13  -9 -24    0.70    2.69
   2 -18  -6   -2.43    3.13
   4 -18 -22    0.43    2.65
   4 -18 -10    3.31    3.74
   4 -14   0   64.83    3.41
   5 -17  -8    4.99    3.65
   5 -15  -3    7.47    3.17
   6 -16  -7   26.30    4.04
   7 -17 -17    0.84    2.67
   7 -17 -16    1.73    2.65
   7 -17 -15    1.10    2.71
   7 -13 -32    2.77    2.52
   8 -16 -23   23.81    4.37
   8 -16 -13   31.82    3.89
   9 -15 -12    7.83    3.56
  10 -14 -25   -0.95    2.98
  11 -13 -25    9.77    3.52
  11 -13 -24   12.27    3.49
  12 -12 -22    2.10    2.87
  12 -12 -20    2.19    3.22
  12 -12 -16   19.99    3.63
  13  -9 -23    7.78    3.00
  13  -9 -22   23.06    3.53
  13  -9 -21    6.17    3.20
  13  -9 -20   54.58    4.79
  13  -9 -19    3.54    2.86
  13  -9 -18   48.70    3.83
   0 -18  -4    2.36    2.91
   1 -19 -19    0.13    2.30
   1 -19 -18    2.64    2.72
   1 -19 -12    0.89    2.83
   1 -19 -11    1.94    2.63
   1 -17  -2    6.11    2.70
   2 -18 -24    0.74    2.06
   2 -18  -7   40.52    4.13
   2 -16  -1   -0.39    2.18
   4 -16 -29    1.73    1.87
   6 -16 -27   -0.02    2.38
   6 -14 -31   -0.70    2.81
   8 -16 -22    9.34    3.54
   8 -16 -21   23.42    4.20
   8 -16 -20   -0.66    3.01
   8 -16 -16   -0.42    2.76
   8 -16 -15   21.23    3.52
   8 -16 -14    1.14    2.83
   8 -14 -29    0.03    2.72
   9 -15 -23    4.80    3.94
   9 -15 -15    7.67    3.04
   9 -13 -29    8.95    3.38
  10 -14 -24    0.71    3.31
  11 -13 -23   19.43    3.95
  11 -13 -22   24.98    4.38
  11 -11 -28   21.11    3.17
  11 -11 -11    1.07    2.23
  12 -10 -25   12.48    3.30
  -1 -19  -8   13.20    3.31
   1 -19 -13    1.81    2.69
   2 -18 -23    1.24    2.12
   2 -18  -8    2.84    3.52
   3 -17 -26    1.38    2.58
   3 -15  -1   14.42    3.21
   4 -18 -19   38.80    4.07
   4 -18 -17   48.14    4.40
   4 -18 -15   27.39    3.60
   4 -14 -32    1.62    2.24
   5 -17 -23    2.71    3.31
   6 -14  -4   30.55    3.33
   7 -13 -31    2.71    2.75
   8 -14  -8   -0.82    2.75
   9 -15 -17    1.15    3.18
   9 -15 -16    3.40    2.80
   9 -13  -9    3.20    2.67
  10 -14 -21   52.75    5.51
  10 -14 -20    9.47    4.13
  10 -12 -28    9.79    3.57
  10 -12 -10   23.74    3.17
  11 -11 -27   -0.35    2.85
  11 -11 -12   35.80    3.33
  12 -10 -23    8.45    2.90
  -1 -19 -10    1.51    2.73
   0 -18 -24    1.04    2.20
   2 -18 -22    1.76    2.17
   3 -17  -7    0.18    4.19
   4 -16 -28    0.26    2.00
   4 -16  -5   73.57    4.67
   5 -15 -29    0.57    2.47
   6 -16 -25    0.65    2.66
   6 -16 -10    0.24    3.09
   8 -14 -27    3.92    3.60
   8 -14  -9   55.31    3.97
  10 -12 -27   16.36    3.29
  10 -12 -11   40.34    3.45
  11 -11 -26    5.06    2.82
  11 -11 -14   50.53    3.77
  11 -11 -13   -0.62    1.91
  12 -10 -22    9.14    2.91
  12 -10 -21    2.65    2.85
  12 -10 -20    3.26    3.18
  12 -10 -19    2.13    2.91
  12  -8 -23  134.21    5.93
  -3 -19  -8    0.45    2.96
  -1 -19 -17    1.41    2.18
   0 -16   0    2.18    1.95
   1 -17  -4   -2.33    2.80
   2 -18 -21   23.29    3.29
   2 -18 -10    3.27    2.89
   4 -16  -6   29.99    4.15
   5 -17 -21    2.62    2.77
   5 -17 -20   21.98    3.11
   5 -17 -19    1.85    2.69
   6 -16 -24   -2.10    2.81
   6 -16 -11    1.72    3.17
   7 -15 -10    1.96    3.04
   9 -11 -30    5.61    2.68
  10 -12 -26    1.24    3.17
  10 -12 -13  189.12    6.31
  11 -11 -24    6.32    3.08
  11 -11 -16   13.08    3.18
  11 -11 -15    3.26    2.64
  12  -8 -22   41.66    4.12
  -3 -19  -9    1.80    2.43
  -1 -17  -2    7.02    2.72
   0 -18  -7    2.00    2.66
   1 -17 -26    4.00    2.19
   3 -17 -24   15.86    3.00
   3 -17  -9    4.36    4.06
   3 -15 -30   19.99    2.64
   5 -17 -17    5.22    2.84
   5 -15 -28    2.40    2.30
   5 -15  -6  263.21    6.47
   6 -16 -23   -0.68    2.72
   6 -16 -13    7.87    3.38
   6 -12 -32    0.85    2.38
   7 -15 -12    6.73    3.02
   8 -14 -25    1.03    2.72
   8 -14 -12    5.48    3.08
   9 -13 -25    3.92    2.90
   9 -11 -29   43.50    4.16
  10 -12 -25    3.78    3.22
  10 -12 -24    8.89    3.22
  10 -10 -28   22.33    3.62
  11 -11 -23   -1.12    3.03
  11 -11 -22    2.19    3.29
  11 -11 -21   32.02    3.96
  11 -11 -19   48.81    4.30
  11  -9 -26    2.04    2.60
  -3 -19 -10    1.62    2.36
  -2 -18 -23   11.44    2.56
  -2 -18  -5   14.07    2.88
   0 -18 -22    0.86    2.19
   0 -18  -8    0.57    2.59
   2 -18 -15   11.40    2.81
   2 -18 -14    2.01    2.56
   2 -16  -4    3.36    2.72
   2 -14   0   16.54    2.48
   3 -17 -23    0.09    2.95
   3 -15  -3   14.49    3.53
   6 -16 -21    0.06    2.77
   6 -16 -18   -1.11    2.59
   6 -16 -17    5.48    2.78
   6 -16 -15   13.98    3.05
   7 -15 -23    2.62    3.31
   7 -15 -14    3.66    2.51
   7 -15 -13    5.99    2.72
   7 -13  -7    4.50    2.36
   9 -13 -24    1.42    2.78
   9 -13 -13    3.01    2.11
  10 -12 -23   -0.78    3.05
  10 -12 -22    9.56    3.02
  11  -9 -25    9.22    2.54
  11  -9 -24   -1.84    2.67
  -7 -19  -8   -0.51    1.89
  -5 -19 -10    0.57    2.17
  -5 -19  -9    1.42    2.02
  -4 -18  -4   -0.53    2.40
  -3 -19 -15   -2.21    1.93
  -3 -19 -13    4.87    2.28
  -2 -18  -6    0.51    2.41
  -1 -17 -26    1.62    1.75
  -1 -17  -3    1.49    2.46
   0 -18 -21    1.77    2.32
   0 -18 -10    1.93    2.22
   0 -18  -9   -1.37    2.51
   1 -17 -25   -0.13    2.10
   3 -17 -22   34.64    3.76
   3 -15  -4  349.40    7.16
   4 -14 -30    3.00    2.31
   5 -13 -31    0.16    2.14
   7 -15 -20   56.53    4.52
   7 -15 -19    6.95    3.10
   7 -15 -18   82.21    4.70
   7 -15 -16   33.55    3.88
   7 -13  -8   24.18    2.84
   7 -11 -31   10.13    2.92
   8 -14 -21   18.02    3.69
   8 -14 -16   21.31    3.08
   8 -12 -28   63.35    5.44
   9 -13 -23   -1.15    3.06
   9 -13 -18   12.88    3.40
   9 -13 -17    9.48    2.91
   9 -13 -16    4.14    2.58
  10 -12 -21    0.20    2.26
  10 -12 -18    4.29    2.20
  10 -10 -26    5.85    2.97
  11  -9 -23    7.50    3.00
  11  -9 -21   17.15    3.53
  -7 -19 -13    1.15    2.14
  -7 -19 -11    2.81    1.95
  -7 -19  -9    2.65    1.80
  -5 -19 -15    0.81    1.75
  -5 -19 -13   -0.78    1.99
  -5 -19 -12    0.94    1.88
  -5 -19 -11   -0.16    1.97
  -2 -18  -7    6.94    2.76
   0 -18 -19    8.53    2.62
   0 -18 -12    0.96    2.36
   0 -18 -11    2.48    2.41
   1 -17  -7    3.64    2.79
   3 -17 -20   32.04    3.40
   3 -17 -19    2.85    2.46
   4 -16 -24    0.70    3.01
   5 -15  -9   13.32    3.51
   7 -13  -9   40.57    3.34
   8 -14 -20    6.40    3.56
   9 -13 -19    4.90    2.39
   9 -11 -27   58.50    4.54
  10 -10 -25   13.05    3.26
  -4 -18  -5    3.24    2.29
  -2 -18 -20    0.97    2.82
  -1 -17 -25    3.51    2.07
   0 -18 -17   11.62    2.90
   0 -16  -3    1.78    2.22
   1 -17 -23    5.31    2.48
   2 -16 -26    0.61    2.23
   2 -16  -6   30.57    3.84
   3 -17 -17    1.20    2.31
   3 -17 -16    2.20    2.52
   3 -15 -28    1.39    2.13
   4 -16 -12    1.72    3.38
   5 -13 -30    0.65    2.42
   6 -14 -26    3.59    2.83
   6 -14 -10    1.63    2.75
   6 -14  -9    2.03    1.84
   7 -11 -30   19.02    3.41
   8 -12 -27  120.53    6.47
   8 -12 -11   34.27    2.70
  10 -10 -24    0.08    2.50
  10 -10 -23   12.43    2.76
  10 -10 -22   -1.72    3.24
  -4 -18  -6    2.84    2.41
  -3 -17  -3    4.06    2.35
  -2 -18 -10    0.60    2.39
  -2 -18  -9    2.40    2.45
  -1 -17 -24   21.02    2.82
   0 -16 -27    1.12    2.27
   0 -14 -31    7.30    2.39
   1 -17 -22    1.61    2.44
   2 -16 -25    1.50    2.53
   2 -14  -2   17.28    3.23
   2 -12 -33   13.97    2.53
   3 -15  -6  154.60    5.54
   4 -16 -21    5.90    2.49
   4 -16 -14   12.21    3.20
   4 -16 -13    8.23    3.37
   4 -12 -32   11.34    2.34
   5 -15 -24   -1.26    2.66
   5 -15 -23    1.72    2.73
   5 -15 -12    4.74    2.92
   5 -15 -11    0.88    2.87
   6 -14 -25   14.42    3.30
   6 -14 -11   24.62    3.23
   7 -13 -11   14.78    2.74
   8 -12 -26   37.00    3.98
   8 -10 -29    2.88    2.68
   9 -11 -25   14.30    3.25
   9 -11 -24   -2.36    2.74
   9 -11 -14    6.26    2.47
  10 -10 -21   10.91    2.91
  10 -10 -19    1.93    2.50
  10 -10 -18    5.11    2.34
  10  -8 -24    3.17    2.96
  -6 -18  -5   22.84    2.90
  -4 -18  -7    1.86    2.42
  -2 -18 -18    1.44    2.15
  -2 -18 -17   -1.24    2.15
  -2 -18 -16   -1.24    2.04
  -2 -18 -12    3.75    2.39
  -2 -18 -11    3.99    2.21
  -2 -16 -27    2.94    1.91
  -1 -15 -29    2.70    2.20
   0 -16 -26   -0.21    2.03
   1 -17 -20    8.60    2.50
   1 -15  -3   27.55    2.90
   2 -16 -24    0.34    2.21
   2 -16  -8   11.33    3.68
   4 -16 -17   -1.19    2.43
   4 -16 -15   -1.09    1.75
   5 -15 -14   45.89    3.64
   5 -15 -13   22.79    3.70
   6 -14 -12    6.27    2.94
   6 -12 -29   96.27    5.28
   7 -13 -25    7.66    3.10
   7 -13 -24    0.91    2.74
   7 -11 -29   18.70    3.19
   8 -12 -24   -1.18    2.74
   8 -12 -14    1.08    2.11
   8 -12 -13    0.22    2.00
   8 -10 -28   -0.62    3.11
   9 -11 -23   11.88    3.13
   9 -11 -22    2.89    2.93
   9 -11 -16   29.46    3.34
   9 -11 -15   20.95    2.93
  -6 -18 -19   -0.92    1.63
  -6 -18  -6    9.65    2.82
  -4 -18 -18   -1.05    2.06
  -4 -18  -9    4.33    2.38
  -2 -16  -2    3.22    2.15
  -1 -17 -22   26.72    3.59
  -1 -17  -7    2.25    2.60
  -1 -15  -1   31.71    2.81
   0 -16  -5    6.23    2.50
   1 -17 -19    1.26    2.36
   1 -17 -18    4.36    2.32
   1 -17 -16   -0.05    2.57
   1 -17 -15    3.64    2.74
   1 -17 -14   10.65    3.22
   1 -15  -4   72.56    3.80
   2 -16  -9  121.03    5.15
   4 -14 -27    7.42    2.73
   5 -15 -19    1.46    2.76
   5 -15 -16   95.46    4.91
   5 -13 -28   79.38    4.79
   5 -11 -31    9.51    2.84
   6 -14 -22    1.28    3.30
   6 -14 -21    8.05    3.19
   6 -14 -14    2.38    2.43
   6 -14 -13    3.70    2.00
   7 -13 -14    0.83    2.12
   8 -12 -16    4.28    2.38
   8 -12 -15    7.21    2.33
   9 -11 -20    3.08    2.65
  -5 -17  -3    2.39    2.23
  -4 -18 -10    0.09    2.27
  -3 -17 -23    8.57    2.41
  -1 -17 -21    2.25    2.77
  -1 -17  -9    2.48    2.42
  -1 -13 -32   14.63    1.69
   0 -16 -25   -0.09    2.18
   0 -16  -6    3.05    2.71
   0 -14 -30    0.98    2.02
   0 -12 -33   30.55    2.07
   1 -13 -31    2.47    2.41
   2 -16 -21    1.24    2.11
   2 -14  -4    4.59    2.49
   3 -15 -25    1.01    2.26
   3 -13 -30    5.19    2.22
   4 -14 -26    3.66    2.73
   5 -13  -8    2.67    2.28
   6 -14 -20    8.62    3.42
   6 -14 -18    5.20    3.64
   7 -13 -21    9.16    3.73
   7 -13 -19   23.42    3.67
   8 -12 -17    4.95    2.13
   9  -9 -25   24.98    2.92
   9  -9 -24   21.52    3.55
 -10 -18  -7    3.75    2.16
  -6 -18  -9    3.20    2.27
  -4 -18 -13   12.73    2.54
  -4 -18 -12    0.64    2.10
  -4 -16 -26    2.07    1.54
  -3 -17  -6   74.42    4.20
  -2 -14 -30    1.20    1.84
  -1 -17 -20   14.11    2.83
  -1 -17 -11    2.45    2.61
   0 -16 -24    3.58    2.25
   0 -14  -1  169.70    3.91
   1 -15  -5    1.31    2.42
   2 -16 -19    0.78    2.21
   2 -16 -18   10.17    2.43
   2 -16 -14   12.46    3.39
   2 -16 -13   22.53    3.94
   2 -16 -12   41.19    4.12
   3 -15 -24    0.71    1.84
   3 -15 -23    0.53    2.49
   3 -15 -10   47.73    4.06
   3 -13 -29    7.12    2.35
   4 -12 -30    2.58    2.32
   5 -13 -26  171.81    6.95
   5 -13  -9   14.72    2.54
   5 -11 -30    1.73    2.72
   6 -12 -27  239.77    7.76
   6 -10 -30    5.68    2.47
   7 -11 -27   27.46    3.50
   8 -10 -26    7.79    2.60
   8 -10 -25    1.20    2.30
   9  -9 -23    9.80    2.95
   9  -9 -22   50.18    4.24
 -10 -18 -14    1.46    1.54
 -10 -18 -13    3.31    1.84
 -10 -18  -9    5.93    1.97
 -10 -18  -8   -0.06    1.75
  -8 -18 -16    0.51    1.74
  -8 -18 -15    4.93    2.13
  -8 -18  -9    4.39    2.73
  -8 -18  -8   -1.32    2.10
  -7 -17 -22   -2.86    1.52
  -6 -18 -14    0.26    2.12
  -6 -18 -13   31.35    3.06
  -6 -18 -12    5.29    2.70
  -5 -17 -22   -0.69    1.88
  -5 -17  -4    2.48    2.07
  -4 -16  -2   13.68    2.87
  -3 -17  -7    5.96    2.76
  -2 -16 -25    6.02    2.33
  -2 -16  -4   11.13    2.40
  -1 -17 -17    9.35    2.90
  -1 -17 -16   -0.31    2.52
  -1 -17 -14    2.63    2.62
   0 -16  -8    2.47    2.44
   2 -16 -17   -0.53    2.34
   2 -16 -15    2.19    2.47
   2 -14  -5    1.25    2.19
   2 -12 -31   35.84    3.52
   3 -15 -22    3.26    2.82
   3 -15 -21    0.08    2.42
   3 -15 -12  179.40    5.82
   3 -15 -11    3.78    3.25
   4 -14 -10    7.71    2.70
   5 -13 -25    2.28    3.86
   5 -13 -10   11.66    2.31
   7 -11 -26   39.80    4.05
 -10 -18 -12    3.39    1.61
 -10 -18 -11    1.37    1.63
  -8 -18 -14    3.11    1.94
  -8 -18 -11   22.58    2.57
  -7 -17 -21    2.94    1.78
  -5 -17  -5   12.77    2.45
  -4 -16 -25    2.39    1.90
  -3 -17 -20   28.74    3.47
  -3 -17 -19    3.78    2.45
  -3 -17  -9    2.20    2.75
  -3 -17  -8   22.23    3.08
  -2 -16 -24    5.29    2.56
  -1 -15  -3    2.99    2.04
  -1 -13 -31    2.23    1.78
   0 -16 -22    4.15    2.53
   0 -16 -21   23.47    2.93
   0 -16  -9   10.88    2.78
   0 -12 -32   11.47    2.06
   1 -15 -25   10.91    2.65
   1 -13 -30   39.82    2.84
   2 -14 -27   -0.87    2.11
   2 -14  -6    7.67    2.50
   3 -15 -20   -0.42    2.31
   3 -15 -19    1.23    2.21
   3 -15 -18    2.09    2.41
   3 -15 -17    2.98    2.48
   3 -15 -16   53.73    3.95
   3 -15 -15    6.45    3.06
   3 -15 -14  200.91    6.88
   3 -15 -13   11.55    3.79
   4 -14 -22    7.77    3.31
   4 -14 -12    0.11    2.33
   4 -14 -11   14.44    2.87
   4 -12 -29   -0.32    2.26
   5 -13 -11    3.41    2.13
   5 -11 -29   16.41    3.05
   6 -12 -25  162.26    5.53
   6 -12 -12    1.34    1.78
   7 -11 -24    1.65    2.91
   7  -9 -28   -0.69    2.14
   8 -10 -22    6.84    2.85
  -7 -17  -4   54.86    3.21
  -5 -17  -6    0.50    2.27
  -4 -16 -24    8.69    2.35
  -4 -16  -3   10.69    2.43
  -3 -17 -18   19.38    3.01
  -3 -17 -11    8.45    2.62
  -3 -17 -10    5.35    2.66
  -3 -15 -27   -1.23    2.26
  -3 -15  -1    4.19    1.90
  -3 -13 -31    0.18    1.45
  -2 -16 -23    6.50    2.79
  -2 -14 -29   13.02    2.30
  -2 -14   0   12.03    2.26
  -1 -15 -26   26.80    3.01
  -1 -15  -4    4.90    1.91
   0 -16 -20    8.70    2.81
   0 -14 -28    1.26    2.14
   0 -14  -3   23.75    2.65
   1 -15 -24    6.84    2.57
   1 -15  -8   71.50    3.90
   3 -13 -27    3.16    2.43
   4 -14 -21   25.45    3.86
   4 -14 -20    2.84    2.89
   4 -14 -14    2.18    2.60
   4 -12 -28    4.33    2.58
   5 -13 -13    6.46    1.98
   5 -13 -12   18.84    2.34
   5 -11 -28    3.28    2.84
   6 -12 -13    2.53    1.80
   6 -10 -28    3.70    2.55
   7 -11 -23    5.29    2.80
   7  -9 -27    6.58    2.12
   8 -10 -20   68.69    4.52
   8 -10 -19  189.73    5.45
  -9 -17 -19    3.07    2.03
  -7 -17 -20   10.60    2.05
  -7 -17  -5    3.10    2.71
  -6 -16 -24    0.78    1.48
  -5 -17 -19    0.11    2.06
  -5 -17  -8    1.81    2.29
  -5 -17  -7    4.18    2.40
  -5 -15 -27    1.55    1.48
  -4 -16  -4    0.75    1.94
  -4 -14 -29    1.89    1.49
  -3 -17 -16    1.45    2.20
  -3 -17 -15    3.32    2.21
  -3 -15  -2    0.31    2.11
  -2 -16 -22    5.77    2.69
  -2 -12 -32   14.07    1.76
  -1 -15 -25    3.50    2.56
  -1 -15  -5    7.09    2.15
   0 -16 -17   38.27    3.40
   0 -16 -16    6.25    2.53
   0 -16 -14   -0.65    2.67
   0 -16 -13   -0.67    2.59
   0 -16 -12   -0.34    2.57
   0 -12 -31   89.09    4.00
   1 -15 -23    0.76    2.51
   1 -15 -22   27.06    3.32
   1 -11 -32   36.38    2.58
   3 -13 -26   14.68    3.25
   4 -14 -19    3.56    2.74
   4 -14 -18    9.49    2.60
   4 -14 -16    6.03    3.01
   4 -12 -27   29.61    3.48
   5 -13 -21    2.98    2.98
   5 -13 -19    9.12    3.83
   5 -13 -15    1.16    2.05
   5 -13 -14    1.92    2.16
   6 -12 -15    9.30    2.33
   6 -10 -27   11.06    2.58
   7 -11 -21   46.26    4.03
   7 -11 -17  117.38    5.36
   7 -11 -16  115.21    4.46
   7  -9 -26    2.37    2.10
   8  -8 -24   42.25    3.76
  -8 -16 -23    1.96    1.37
  -7 -17 -19   -0.22    1.90
  -6 -16  -2   24.42    2.60
  -5 -17 -18    0.20    2.04
  -5 -17 -17    4.49    2.20
  -5 -17 -10    5.29    2.13
  -4 -16 -23    4.50    2.23
  -3 -15 -26   40.35    2.83
  -3 -11 -33    7.88    1.35
  -2 -16 -21   24.09    3.04
  -2 -16  -8    6.25    2.66
  -2 -14 -28    1.97    1.91
  -2 -14  -1   83.72    3.01
  -1 -15 -24   11.35    2.62
   0 -14  -4   10.65    1.90
   1 -15 -21   10.76    3.01
   1 -15 -11   18.65    3.50
   1 -13 -28    3.10    2.28
   4 -12 -26    5.38    3.44
   4 -10 -30    3.24    2.35
   5 -11 -27    1.07    2.67
   7  -9 -25    2.52    2.09
  -9 -17  -6   22.62    3.08
  -9 -17  -5    4.37    2.25
  -7 -17 -18   16.80    2.31
  -7 -17  -8   15.13    2.78
  -7 -17  -7   -0.06    2.46
  -7 -15 -26   21.59    1.92
  -5 -17 -15   -0.43    2.13
  -5 -17 -12   18.93    2.74
  -5 -17 -11    4.20    2.17
  -5 -15 -26    1.79    1.67
  -4 -16 -22    5.94    2.41
  -4 -16  -5    3.13    2.21
  -3 -15 -25    4.02    2.39
  -3 -15  -3   -1.39    2.01
  -3 -13 -30    5.38    1.83
  -2 -16 -20   12.45    2.58
  -2 -16 -19   68.50    3.81
  -2 -16 -10    5.75    2.63
  -2 -16  -9   28.89    2.93
  -2 -12 -31   23.98    2.58
  -1 -15 -23    3.70    2.63
  -1 -15  -6    1.28    1.63
  -1 -11 -32    8.68    1.98
   0 -14  -5   18.15    2.64
   1 -15 -19   13.65    3.08
   1 -15 -18   38.69    3.43
   1 -15 -17    1.91    2.50
   1 -15 -14   47.56    3.87
   1 -15 -13    7.46    3.46
   1 -15 -12  107.87    4.61
   1 -11 -31   55.13    3.70
   2 -14 -23    1.46    2.53
   2 -14 -22    5.23    2.65
   3 -13 -25    2.02    2.85
   3 -13  -9    6.08    2.26
   3 -11 -29    2.06    2.79
   4 -12 -25  106.71    5.00
   5 -11 -26    4.96    2.66
   5  -9 -29    3.73    2.27
   7  -9 -24    0.57    2.40
 -13 -17 -13    0.00    1.60
 -13 -17 -12    2.34    1.85
 -13 -17  -8   -0.19    1.70
 -11 -17 -15    4.22    1.63
 -11 -17  -6    2.94    1.84
  -9 -17  -7   36.12    2.93
  -8 -16 -22    0.13    1.52
  -7 -17 -10    5.59    2.45
  -6 -16 -22    0.70    2.20
  -5 -15 -25    0.25    1.68
  -4 -16 -21    4.11    2.21
  -4 -16  -6    2.84    2.26
  -2 -16 -18    2.93    2.58
  -2 -16 -17   73.87    3.99
  -2 -16 -16    9.13    3.04
  -2 -16 -14    4.83    2.72
  -2 -16 -13   -0.85    2.46
  -1 -15  -8    2.04    1.98
  -1 -15  -7    1.49    1.79
   0 -14 -25   -0.49    2.20
   0 -14  -6    3.66    2.38
   1 -13 -27   16.05    2.60
   2 -14 -21   12.52    3.33
   2 -14 -12    2.99    2.57
   2 -14 -11   10.02    2.39
   2 -12 -28   21.81    3.21
   4 -12 -24   26.25    3.64
   4 -10 -29   10.45    2.50
   5 -11 -25   23.32    3.17
   6 -10 -24    7.65    2.62
   7  -9 -22    6.06    2.55
 -13 -17 -11    2.09    1.53
 -13 -17 -10    2.98    1.58
 -13 -17  -9    1.99    1.51
 -11 -17 -14   -0.19    1.54
 -11 -17 -13    0.39    1.62
 -11 -17  -9    0.37    2.20
 -11 -17  -8   -1.01    1.89
 -10 -16 -21    0.31    1.35
  -9 -17 -14    0.11    1.71
  -9 -17 -13   -0.67    2.10
  -9 -17 -10    2.70    2.58
  -9 -17  -9   36.52    3.19
  -9 -17  -8    5.90    2.39
  -8 -16 -21    9.64    2.03
  -8 -14 -27   17.45    1.84
  -7 -17 -13    0.64    2.18
  -7 -17 -12   10.39    2.16
  -7 -17 -11   13.01    2.51
  -7 -15 -25    1.05    1.49
  -6 -12 -31    1.92    1.26
  -4 -16 -20    4.28    2.12
  -4 -16 -19    9.40    2.52
  -4 -16  -8    3.05    2.28
  -4 -12 -31   -0.57    1.41
  -3 -15 -24   46.95    3.17
  -1 -15  -9    2.12    2.16
   0 -14 -24    7.71    2.54
   0 -14  -7   88.23    3.74
   1 -13 -26    0.22    2.46
   1 -11 -30   83.40    4.18
   2 -14 -20    2.15    1.98
   2 -14 -19   20.92    2.83
   2 -14 -18    0.00    2.21
   2 -14 -17   -1.35    2.31
   2 -14 -16   21.60    2.82
   2 -12 -27   10.88    2.86
   3 -13 -22   64.59    4.06
   3 -13 -21    7.48    2.97
   3 -11 -28   69.95    4.21
   4 -10 -28    0.85    2.15
   5  -9 -28    8.01    2.29
   6 -10 -23   10.25    2.75
   6 -10 -22    2.18    2.78
 -12 -16 -19    2.11    1.47
 -11 -17 -12    3.22    1.80
 -11 -17 -11    0.39    1.62
 -11 -17 -10    5.78    1.76
 -10 -16 -20    0.99    1.47
  -9 -17 -12   -0.46    1.72
  -9 -15 -24    6.65    1.75
  -7 -15 -24    0.80    1.85
  -6 -16  -6    3.43    2.64
  -5 -15 -24    3.02    1.87
  -5 -11 -32    2.75    1.17
  -4 -16 -10    5.89    2.39
  -3 -15 -23    2.98    2.63
  -3 -15  -5   -0.30    1.99
  -2 -12 -30   12.36    2.34
  -1 -15 -20   59.13    3.63
  -1 -15 -19   15.66    3.22
  -1 -11 -31    0.42    1.94
   0 -14 -23    3.70    2.39
   0 -14  -8    6.82    2.27
   2 -10 -30   61.61    4.15
   3 -13 -20    4.69    2.64
   3 -13 -19    3.59    2.51
   3 -13 -17    7.95    2.42
   3 -13 -15    0.95    2.02
   3 -13 -14    0.40    1.75
   3 -11 -27    8.29    3.02
   3  -9 -30   12.94    2.50
   4 -12 -14    1.26    1.70
   4 -12 -13   17.89    2.36
   5 -11 -22   10.03    2.68
   5  -9 -27   -0.98    2.16
   6 -10 -20    5.47    3.29
   6  -8 -26    8.34    2.34
 -12 -16 -18    1.81    1.56
 -10 -16 -19    0.28    1.48
  -8 -16 -20    0.75    1.94
  -6 -16 -19    2.88    2.15
  -6 -16  -7    6.35    2.40
  -5 -15 -23   -0.38    1.96
  -5 -15  -3    7.49    2.02
  -4 -16 -16    7.56    2.58
  -4 -16 -14    2.47    2.30
  -4 -14  -1    8.09    1.83
  -4 -12 -30    7.35    1.79
  -3 -15 -22   29.39    2.67
  -3 -15  -7    4.17    2.20
  -3 -15  -6   14.71    2.38
  -3 -13 -28    6.39    1.85
  -2 -14 -25   32.78    2.99
  -2 -14  -4   12.44    2.32
  -2 -10 -32    6.39    1.86
  -1 -15 -18  131.87    4.84
  -1 -15 -17   31.84    3.63
  -1 -15 -16  165.33    5.29
  -1 -15 -15    9.36    3.37
  -1 -15 -14   86.12    4.27
  -1 -15 -13    5.15    2.74
  -1 -15 -12   12.93    2.78
  -1 -13 -27    1.59    2.06
   0 -14 -22   -0.39    2.45
   0 -12 -28   23.65    2.81
   1 -11 -29   92.42    4.33
   2 -12 -26   -0.33    2.20
   3 -11 -26   27.36    3.35
   4 -12 -16    0.55    1.96
   5  -9 -26   13.69    2.68
 -14 -16 -15   11.68    2.13
 -10 -16 -18    0.37    1.61
 -10 -16  -4    2.86    2.47
  -9 -15 -23   -0.58    1.58
  -8 -16 -19   11.48    2.27
  -8 -16 -18    0.81    1.96
  -8 -16  -5   73.21    3.49
  -8 -14 -26   -1.42    1.69
  -6 -16 -18    7.95    2.19
  -6 -16 -17    2.75    2.10
  -6 -14 -26    9.96    2.09
  -6 -12 -30    0.90    1.36
  -5 -15  -4   25.95    2.37
  -4 -14 -25    0.60    2.25
  -3 -15 -20   10.69    2.39
  -3 -15  -8   11.57    2.49
  -3 -11 -31    6.05    1.69
  -2 -14  -5  166.42    4.12
  -2 -12 -29   27.03    2.72
  -1 -11 -30   23.28    2.51
   0 -14 -21    2.70    2.11
   0 -14 -20    6.56    2.22
   0 -14 -11    3.40    2.24
   0 -14 -10    2.86    2.17
   1 -13  -9   80.70    3.50
   1  -9 -31   15.53    2.73
   2 -12 -25    0.58    2.28
   2 -10 -29  204.70    5.50
   3  -9 -29    1.73    2.14
   4 -10 -26   45.04    3.53
   5  -9 -25    1.73    2.14
   6  -8 -24    2.51    2.00
 -16 -16 -10    4.26    1.33
 -16 -16  -7    1.86    1.28
 -14 -16 -14    4.81    1.73
 -12 -16  -4    1.37    1.86
 -10 -16 -17    1.16    1.65
 -10 -16  -5   70.21    3.36
 -10 -14 -25    9.39    1.75
  -9 -15 -22    2.59    1.58
  -8 -16 -17   13.62    2.19
  -8 -16  -6    8.68    2.61
  -7 -15  -2  152.54    3.89
  -7 -11 -31    4.27    1.35
  -6 -16 -16   11.70    2.43
  -6 -16 -15    1.26    2.16
  -6 -16 -11    4.58    2.11
  -6 -16 -10    1.13    2.10
  -6 -10 -32    4.80    1.31
  -5 -15 -21    3.65    1.76
  -5 -15  -5   21.26    2.45
  -5 -11 -31   -0.61    1.33
  -4 -10 -32    5.09    1.34
  -3 -15  -9    4.75    2.15
  -2 -14 -23    1.69    2.28
   0 -14 -19    5.42    2.32
   0 -14 -16   13.01    2.38
   0 -14 -15   10.07    2.34
   0 -14 -14   43.56    3.08
   0 -14 -13    3.66    2.50
   0 -14 -12   12.61    2.42
   0 -12 -27   13.33    2.43
   1 -11 -28  150.60    4.76
   2 -12 -24   12.90    2.79
   3 -11 -25    0.94    2.36
   3 -11 -24   10.14    2.59
   4 -10 -25  107.40    4.27
   5  -9 -24   30.72    2.99
 -12 -16  -5    0.62    1.66
 -11 -15 -21    2.48    1.61
 -10 -16 -16   -1.32    1.77
 -10 -16  -6   33.82    3.00
  -8 -16 -16    9.01    2.38
  -8 -16 -15    5.18    2.18
  -8 -16  -8   13.54    2.65
  -8 -12 -29    1.29    1.24
  -6 -14 -25    0.56    1.76
  -6 -12 -29    0.85    1.73
  -4 -14 -24   -0.93    2.08
  -4 -12 -29    2.28    1.81
  -3 -15 -17    6.68    2.37
  -3 -15 -16   90.67    4.03
  -3 -15 -15    8.31    3.28
  -3 -15 -14  105.47    4.56
  -3 -15 -13    7.06    2.84
  -3 -15 -12   46.20    3.47
  -3 -11 -30    0.02    1.68
  -2 -14  -7  218.20    4.97
  -2 -12 -28   -1.44    1.97
  -2 -10 -31    6.46    1.62
  -1 -13 -24   24.27    2.89
  -1 -11 -29    0.33    2.33
   0 -12 -26    6.19    2.34
   0 -10 -30   15.51    2.56
   1 -13 -20    7.63    3.13
   1 -13 -19   36.87    3.08
   1 -13 -12   84.67    3.86
   1 -13 -11   29.15    2.75
   2 -10 -28   58.59    3.96
   4 -10 -24  118.68    4.43
   4 -10 -23  162.82    5.01
   5  -9 -23   13.89    2.63
 -14 -16 -12    2.04    1.66
 -14 -16 -11   12.07    1.70
 -14 -16 -10   -0.37    1.58
 -14 -16  -9    2.78    1.57
 -14 -16  -8   -1.01    1.58
 -14 -16  -7    1.98    1.63
 -13 -15 -19   -0.25    1.61
 -12 -16 -14    1.97    2.05
 -12 -16  -7    0.61    1.66
 -12 -16  -6    0.96    1.64
 -11 -13 -26   18.78    1.64
 -10 -16 -13   -0.08    1.95
 -10 -16  -9    9.26    2.50
 -10 -14 -24    0.69    1.61
  -9 -11 -30   -0.89    1.16
  -8 -16 -12    2.30    1.92
  -8 -16 -11    2.74    2.03
  -8 -16 -10   22.35    2.49
  -7 -15 -20    2.01    1.71
  -7 -15  -4   47.98    2.93
  -6 -14  -1    0.86    1.72
  -5 -15 -19   -0.95    1.88
  -5 -15  -7    3.90    2.03
  -4 -14 -23    5.51    2.47
  -4 -14  -4   18.61    2.36
  -3  -9 -32   -0.40    1.57
  -2 -14 -21   13.79    2.25
  -2 -14 -20    4.35    2.17
  -2 -14  -8   25.16    2.75
  -2 -12 -27   -0.04    1.89
   0 -12 -25   -0.10    2.30
   1 -13 -18    1.72    2.15
   1 -13 -16    5.85    2.06
   1 -13 -14   21.68    2.32
   1  -9 -30   47.03    2.90
   3 -11 -22    1.80    2.41
   3  -9 -27   10.50    2.25
   4 -10 -22   73.53    4.11
   4  -8 -27    9.15    1.91
   5  -9 -22    1.23    1.68
 -12 -16 -12    3.85    2.10
 -12 -16 -11   18.49    2.41
 -12 -16 -10   -1.76    2.03
 -12 -16  -9    0.02    1.80
 -12 -16  -8    1.15    1.78
 -10 -16 -12    4.54    1.84
 -10 -16 -10   -0.81    1.95
 -10 -12 -28   13.81    1.57
  -9 -15 -20    0.58    1.85
  -9 -15  -3    4.32    2.34
  -9 -13 -26   11.06    2.08
  -8 -14 -24    4.97    1.87
  -8 -10 -31   11.05    1.44
  -7 -15 -19    3.40    1.74
  -7 -11 -30    1.87    1.28
  -6 -14 -23    7.69    2.23
  -6 -14  -2    3.77    1.63
  -5 -15 -18    4.87    1.86
  -5 -15 -17   -2.09    1.94
  -5 -15  -9    6.55    2.18
  -5 -15  -8    1.27    2.05
  -5 -11 -30   10.22    1.63
  -4 -14  -5  108.53    3.61
  -4 -12 -28    5.21    1.85
  -4 -10 -31    0.99    1.43
  -3 -13 -25   10.37    2.33
  -3 -11 -29   -0.04    2.02
  -2 -14 -19    8.07    2.19
  -2 -14 -18   -1.99    2.13
  -2 -14 -11    3.01    2.23
  -2 -10 -30    3.14    1.93
  -1 -11 -28   44.35    3.09
   0 -10 -29  141.91    4.35
   1 -11 -26  117.57    4.09
   2 -12 -18   61.17    3.37
   2 -12 -17    2.56    2.32
   2 -12 -16    5.67    1.85
   2 -12 -14   21.02    2.37
   3 -11 -19   20.87    2.64
   4 -10 -21   62.29    3.57
   4  -8 -26   11.23    2.11
 -17 -15 -13    0.66    1.28
 -14 -14 -21   32.75    2.01
 -12 -14 -22    0.51    1.46
 -11 -15 -19    1.67    1.69
  -9 -15 -19    0.68    1.81
  -8 -14 -23    9.46    2.06
  -8 -12 -28   19.30    1.87
  -7 -15 -18    2.97    1.91
  -7 -15  -6   19.06    2.48
  -7 -13 -26   21.34    2.12
  -6 -12 -28    3.33    1.44
  -6 -10 -31    4.07    1.42
  -5 -15 -15    0.75    2.35
  -5 -15 -13   14.49    3.00
  -5 -13 -25   12.64    2.16
  -5  -9 -32    0.67    1.15
  -4 -14 -21    1.06    1.82
  -4 -14  -6   10.41    2.43
  -4 -12 -27    0.69    2.15
  -2 -14 -17   23.70    2.63
  -2 -14 -16    3.43    2.33
  -2 -14 -15  124.66    4.35
  -2 -14 -13  101.48    3.99
  -2 -14 -12   46.88    3.12
  -1 -11 -27    3.46    2.83
   0 -10 -28   72.39    4.01
   1 -11 -25    3.74    2.40
   2  -8 -29    4.07    2.02
   3 -11 -17    5.37    1.83
   3  -9 -26    2.55    2.07
   4  -8 -25   32.47    2.45
 -17 -15 -12    1.04    1.28
 -17 -15 -11   -0.28    1.53
 -15 -15 -15   -0.12    1.44
 -13 -15 -17    2.45    1.72
 -13 -13 -24   16.10    1.55
 -11 -13 -25   -0.67    1.50
 -10 -10 -30    1.93    1.22
  -9 -15 -18    2.34    1.96
  -9 -15  -5    5.63    2.14
  -9 -11 -29   19.55    1.65
  -8 -14 -22    7.21    1.99
  -7 -15 -17    1.16    2.00
  -7 -15 -16    3.84    2.08
  -7 -15  -8   64.12    3.54
  -7 -15  -7    3.07    2.28
  -6 -14 -22    0.66    1.67
  -5 -11 -29    1.16    1.71
  -4 -14 -20    8.57    2.09
  -4 -14 -19   11.61    2.19
  -4 -14  -7   42.58    2.80
  -4 -10 -30    0.89    1.60
  -3 -13 -23   12.04    2.91
  -3 -11 -28   -1.62    1.80
  -3  -9 -31    7.35    1.56
  -1 -13 -20   20.91    2.84
  -1 -13 -19   39.27    3.15
  -1 -13 -11   13.67    2.11
  -1 -13 -10  233.61    4.90
  -1  -9 -30    1.45    1.72
   0 -12 -22    5.14    2.52
   1 -11 -24   31.93    2.99
   1  -9 -28   47.22    2.72
   2 -10 -25   38.04    3.00
   2  -8 -28    7.56    1.91
   4  -8 -24   21.26    2.06
 -17 -15  -9    8.18    1.56
 -17 -15  -8   11.60    1.78
 -17 -15  -7   11.10    1.96
 -17 -15  -6   17.82    1.91
 -16 -14 -18    0.48    1.24
 -15 -15 -14    4.91    1.73
 -14 -14 -20    0.87    1.49
 -12 -14 -21   11.37    1.87
 -12 -12 -26    4.89    1.47
 -11 -15 -17    0.64    2.15
  -9 -15 -17    0.89    1.83
  -9 -15 -16   -0.07    1.87
  -9 -15  -6  166.97    4.43
  -7 -15 -15    1.35    2.05
  -7 -15 -14    2.10    2.13
  -7 -15 -10  132.62    4.21
  -6 -14 -21   15.55    2.11
  -6 -14  -4    3.14    1.71
  -4 -14 -18    7.83    2.35
  -4 -14 -17    3.32    1.88
  -4 -14  -8   10.63    2.17
  -3 -13  -6  182.79    4.21
  -2 -10 -29    9.53    1.87
  -1 -13 -18    6.19    1.70
  -1 -13 -16   31.41    2.88
  -1 -13 -15    4.60    1.92
  -1 -13 -14    6.39    1.93
  -1 -13 -13   40.93    2.85
  -1 -13 -12   39.67    2.56
  -1 -11 -26   47.75    3.08
   0 -12 -20    8.61    2.49
   0  -8 -30   14.07    2.11
   1 -11 -23    5.05    2.20
   2 -10 -24   58.57    3.45
   2 -10 -23   50.07    3.08
   3  -9 -24   22.62    2.53
 -15 -15 -13    0.17    1.54
 -15 -15 -12   13.11    1.83
 -15 -15  -5    3.33    1.82
 -14 -14 -19   13.72    1.69
 -13 -15  -4   -0.06    1.46
 -11 -15 -16   43.22    2.82
 -11 -15  -5    8.89    2.34
 -11 -11 -28    5.94    1.26
  -9 -15  -9    8.89    2.97
  -9 -15  -8  250.25    5.40
  -9 -15  -7    8.76    2.98
  -9  -9 -31    8.56    1.24
  -8 -14 -21   -1.26    1.58
  -8 -14  -2    2.04    1.52
  -7 -13 -24    0.28    2.02
  -7  -9 -31    7.63    1.55
  -6 -14 -20   -0.61    1.88
  -6 -14 -19   28.76    2.56
  -6 -14  -5   11.44    2.03
  -6 -10 -30    1.48    1.35
  -5 -13 -23    5.50    2.85
  -5 -11 -28    5.41    1.89
  -5  -9 -31    0.13    1.45
  -4 -14 -16    2.88    1.91
  -4 -14 -15   23.38    2.99
  -4 -14 -14    6.35    2.70
  -4 -14 -13  114.23    4.24
  -4 -14 -12   14.56    2.91
  -3 -13  -7   37.27    2.50
  -3 -11 -27   11.62    1.96
  -2 -10 -28   -0.30    2.23
  -1 -11 -25    2.58    2.20
  -1  -9 -29    1.63    1.75
   0 -12 -19   15.42    2.54
   0 -12 -18    1.28    2.10
   0 -12 -12    7.66    1.96
   0 -10 -26   97.22    4.04
   1  -9 -27   33.50    2.50
   2 -10 -22   47.43    3.45
   3  -9 -23   17.14    2.33
 -20 -14  -8   -0.08    0.68
 -18 -14 -14   -0.19    1.31
 -16 -14 -17    2.57    1.37
 -15 -15 -11    1.82    1.78
 -15 -15 -10   27.38    2.22
 -15 -15  -9    2.85    1.75
 -15 -15  -8   29.34    2.24
 -15 -15  -7    2.03    1.95
 -15 -15  -6   10.67    1.93
 -15 -13 -21    0.07    1.17
 -13 -15 -13   12.06    2.40
 -13 -15 -12   81.26    3.16
 -13 -15  -7    6.51    2.24
 -13 -15  -6    1.63    1.73
 -13 -15  -5    3.17    1.70
 -11  -9 -30    3.96    1.04
 -10 -14 -20    5.33    1.88
  -9 -15 -11    1.58    2.20
  -9 -15 -10  100.06    3.67
  -9 -11 -28    9.47    2.02
  -8 -14 -20   -0.15    1.65
  -7 -11 -28    0.48    1.71
  -6 -14 -18    3.04    2.19
  -6 -14  -7    3.64    1.99
  -6 -14  -6   23.63    2.07
  -3 -13 -20   20.89    2.42
  -3 -13 -19    0.60    1.83
  -3 -13  -8   66.89    2.91
  -3  -9 -30    3.60    1.64
  -1 -11 -24   14.09    2.46
   0 -12 -17    1.38    1.70
   0 -12 -16    6.41    1.81
   0 -12 -15    4.76    1.55
   0 -12 -14   -0.53    1.42
   0  -8 -29   22.39    2.20
   1 -11 -20   14.73    2.36
   1 -11 -19    0.21    1.87
   1  -9 -26    6.46    2.05
   2 -10 -21   56.34    3.07
   3  -7 -26    0.81    1.82
 -17 -13 -19    1.88    1.12
 -14 -14 -18    3.44    1.51
 -14 -12 -24    0.86    1.08
 -13 -15 -11    6.66    2.41
 -13 -15  -9    2.51    1.89
 -13 -13 -22   11.02    1.67
 -11 -15  -9    2.02    2.07
 -10 -14 -19    0.47    1.65
 -10 -14  -2    7.96    1.75
 -10 -10 -29   10.47    1.49
 -10  -8 -31    0.56    1.02
  -9 -13 -23   15.49    2.19
  -8 -14 -19   28.88    2.52
  -8 -14 -18    5.59    2.19
  -8 -10 -29   43.98    2.63
  -6 -14 -17   19.55    2.38
  -6 -14 -16    4.25    2.01
  -6 -14 -15    4.74    2.28
  -6 -14  -9   50.78    2.82
  -6 -12 -25    3.67    1.88
  -6 -10 -29    1.62    1.47
  -5 -13 -21   14.36    2.48
  -5 -13  -4   74.39    2.92
  -5 -11 -27    8.99    1.90
  -5  -9 -30    0.00    1.71
  -4 -12 -24   27.67    3.13
  -4  -8 -31   15.45    1.61
  -3 -13 -18    4.77    2.01
  -3 -11 -26    0.49    1.90
  -2 -10 -27   25.54    2.46
  -2  -8 -30    2.79    1.51
  -1  -9 -28    1.52    1.91
   0 -10 -25  102.42    3.92
   1 -11 -18    3.64    1.84
   1 -11 -17    1.52    1.67
   1 -11 -16    0.61    1.53
   1  -9 -25   53.80    3.15
   3  -7 -25    9.42    1.86
 -18 -14 -12   -2.00    1.50
 -16 -12 -22    0.77    1.02
 -15 -13 -20    0.88    1.24
 -14 -14 -17   -1.62    1.51
 -12 -14 -18   10.05    1.89
 -12 -10 -28    1.38    1.03
 -10 -14 -18    0.01    1.78
 -10 -14  -3   50.61    2.53
  -9 -13 -22   18.24    2.15
  -9 -11 -27   60.26    2.81
  -9  -9 -30    3.80    1.42
  -8 -14 -17   89.26    3.61
  -8 -14  -6    6.94    1.82
  -8 -12 -25   31.81    2.62
  -8  -8 -31   16.01    1.62
  -7 -13 -22   43.02    2.68
  -7 -13  -2   48.36    2.34
  -7  -9 -30   19.69    1.80
  -6 -14 -14    0.26    2.38
  -6 -14 -10   12.28    2.59
  -6  -8 -31    0.37    1.23
  -5 -13  -5   74.16    2.63
  -4 -10 -28    3.74    1.76
  -3 -13 -16   10.52    1.69
  -3 -13 -15    4.74    2.21
  -3 -13 -14   80.16    3.37
  -3 -13 -13   22.67    2.75
  -3 -13 -11   48.82    2.31
  -3  -9 -29    1.70    1.63
  -2 -12 -20    8.51    2.42
   0  -8 -28   44.33    2.55
   2  -8 -25    7.05    2.16
 -18 -14 -11    9.06    1.46
 -18 -14 -10    0.32    1.25
 -16 -14 -14    3.29    1.47
 -14 -14 -16    9.35    1.84
 -14 -12 -23    1.85    1.15
 -13 -13 -21   -0.57    1.56
 -12 -14 -17    2.59    1.73
 -12 -14  -2    2.69    1.98
 -12  -8 -30    0.01    0.80
 -10 -14 -17    3.13    2.00
  -9 -13 -21    2.87    1.65
  -8 -14 -16    1.23    2.70
  -8 -14 -15   53.72    3.39
  -8 -14  -8    6.00    2.32
  -8 -14  -7   23.34    2.31
  -7 -13 -21    9.34    2.24
  -7 -13  -3   56.79    2.40
  -6 -12 -24    2.45    2.07
  -6 -10 -28    5.09    1.71
  -5 -13 -19    3.55    1.94
  -5 -13 -18    2.29    1.75
  -5 -13  -7    1.81    1.63
  -5 -13  -6    5.12    1.82
  -4 -12 -22   47.00    3.59
  -4  -8 -30    0.38    1.74
  -2 -12 -18   21.41    2.42
  -2 -10 -26    2.35    1.93
  -1  -9 -27   -0.89    1.84
   0  -8 -27   12.18    2.31
   1  -9 -24    0.23    1.97
   2  -8 -24    7.33    1.95
 -21 -13 -10   26.87    1.78
 -18 -14  -9    3.04    1.39
 -18 -14  -8    1.53    1.50
 -18 -14  -7   38.44    2.37
 -18 -14  -6    1.45    1.77
 -17 -13 -17   -0.59    1.43
 -16 -14 -13    7.60    1.61
 -16 -14 -12    0.28    1.84
 -15 -11 -24    1.17    1.06
 -13 -11 -25   -0.04    1.51
 -12 -14 -16    1.42    1.70
 -12 -14  -3   36.80    2.44
 -11  -9 -29    8.56    1.20
 -11  -7 -31    5.13    0.85
 -10 -14 -16    2.44    2.10
 -10 -14  -6    2.25    2.21
 -10 -14  -5    0.73    1.58
 -10 -12 -24   35.88    2.53
  -8 -14 -14    4.35    2.15
  -8 -14 -10   14.34    2.88
  -7 -13  -4   16.90    1.93
  -5 -13 -17    2.28    1.79
  -5 -13 -16   39.97    2.56
  -5 -13  -9   51.29    2.50
  -5 -13  -8   14.45    1.94
  -5  -9 -29    0.61    1.48
  -3  -9 -28   12.57    2.05
  -2 -12 -16   14.68    2.14
  -2 -12 -15    8.42    1.85
  -2 -12 -14    6.93    1.72
  -2 -12 -13   22.02    2.13
  -2 -12 -12    1.83    1.57
  -2 -12 -11   -0.81    1.52
  -2 -10 -25   24.65    2.27
  -1  -9 -26    4.50    1.88
  -1  -7 -29   43.79    2.50
   0 -10 -22   10.86    1.83
   1  -9 -23   42.28    2.77
   1  -7 -27   -0.66    1.75
   2  -8 -23    2.14    1.84
 -21 -13  -9    0.70    1.32
 -21 -13  -8   17.51    1.74
 -16 -14 -10    0.94    1.97
 -16 -14  -4   16.10    1.83
 -15 -13 -18   -0.21    1.49
 -14 -14  -4   -0.50    1.49
 -14 -14  -3   47.70    2.39
 -14 -12 -22    2.52    1.38
 -13  -9 -28    1.20    0.91
 -12 -14 -14   -1.59    1.94
 -12 -12 -23   13.82    1.89
 -12 -10 -27    2.37    1.21
 -11 -13 -20   -0.56    1.55
 -10 -14 -14    1.12    2.15
 -10 -14  -9   65.16    2.85
 -10 -14  -8   11.17    2.54
 -10  -8 -30    9.03    1.34
  -9 -13 -20    1.57    1.66
  -9 -13  -2   56.93    2.42
  -9  -9 -29   13.87    1.71
  -9  -7 -31   11.86    1.46
  -7 -13 -18   76.66    3.25
  -7 -13  -5    1.57    1.48
  -7  -9 -29    0.37    1.62
  -7  -7 -31   22.16    1.81
  -6 -10 -27    4.19    1.47
  -6  -8 -30    3.05    1.34
  -5 -13 -15    7.81    2.26
  -5 -13 -14   48.04    3.02
  -5 -13 -13   16.49    2.66
  -5 -13 -12   53.45    2.99
  -5 -13 -11   40.14    2.90
  -4 -10 -26    5.22    1.64
  -3  -7 -30   26.69    2.05
  -2 -10 -24    5.77    1.95
  -2  -8 -28   16.00    1.90
  -1 -11 -19    1.66    1.49
  -1 -11 -17    3.38    1.85
   0  -8 -26    3.02    1.89
   1  -9 -21    8.18    1.78
   1  -7 -26   45.69    2.83
 -21 -13  -7    1.81    1.21
 -21 -13  -6    0.24    1.22
 -19 -13 -13   -0.24    1.54
 -17 -11 -22    1.35    1.01
 -16 -14  -9   12.55    2.01
 -16 -14  -8    2.96    1.90
 -16 -12 -20    0.35    1.28
 -15 -13 -17    3.23    1.78
 -14 -14 -11   14.80    1.92
 -14 -14 -10    1.87    1.96
 -14 -14  -7   48.50    2.80
 -14 -14  -5    0.57    1.58
 -12 -14 -11    7.26    1.98
 -12 -14  -9    6.81    2.09
 -12 -14  -7    4.65    1.89
 -12 -14  -6    2.18    1.75
 -12 -12 -22    4.90    1.86
 -11 -13 -19    2.45    1.53
 -11 -11 -25   45.19    2.66
 -10 -14 -11    2.95    2.05
 -10 -14 -10   15.30    2.28
 -10 -10 -27   81.03    2.83
  -9 -13 -19    4.92    1.93
  -8 -12 -22    1.36    1.88
  -8 -10 -27   59.67    2.68
  -8  -8 -30    5.86    1.53
  -7 -13 -17    6.87    2.15
  -7 -13  -6    3.47    1.62
  -5  -9 -28   12.21    1.78
  -4 -12 -19    1.10    1.88
  -4 -12 -18   26.31    2.24
  -4  -8 -29   16.05    1.82
  -3 -11 -22   12.85    2.66
  -3  -9 -27    5.73    1.86
  -1 -11 -16    2.92    1.50
  -1  -9 -25   10.74    2.09
   0 -10 -19   17.72    1.98
   0 -10 -18   11.79    1.90
   0  -8 -25  102.32    3.28
 -19 -13 -12   17.98    1.70
 -19 -13 -11   -0.55    1.69
 -16 -10 -24    0.44    0.95
 -15 -11 -23    2.75    1.15
 -14 -14  -8    6.31    2.15
 -14 -12 -21    3.48    1.53
 -14  -8 -28    0.34    0.98
 -11  -9 -28    0.33    1.34
 -11  -7 -30    0.15    1.05
 -10 -12 -22    7.64    2.12
  -9 -13  -4   39.68    2.42
  -9 -13  -3    8.76    2.01
  -9  -9 -28   48.16    2.72
  -7 -13 -16    0.04    1.26
  -7 -13 -15    3.25    2.27
  -7 -13 -14   71.97    3.42
  -7 -13  -8    2.05    1.75
  -7 -13  -7   11.83    1.93
  -7  -9 -28    2.06    1.69
  -6 -12 -20    1.31    2.22
  -6 -10 -26    7.51    1.82
  -6  -8 -29   23.81    2.14
  -5 -11 -23    1.54    2.13
  -4 -12 -17   38.42    2.81
  -3 -11 -21   55.30    2.66
  -3 -11 -20   15.65    2.22
  -2  -8 -27   25.72    1.99
  -1  -9 -24    9.34    2.11
 -22 -12 -10    0.00    1.38
 -19 -11 -19    0.93    1.12
 -18 -10 -22    0.48    1.11
 -16 -12 -19   18.10    1.82
 -14 -12 -20   10.65    1.71
 -14 -10 -25   -1.73    1.21
 -13 -13 -17    0.84    1.82
 -13  -9 -27    9.58    1.34
 -11 -13  -2   24.64    1.90
 -11 -11 -24  102.75    3.43
 -10  -8 -29    0.05    1.17
  -9 -13 -16   83.86    3.48
  -9 -13  -5   16.46    1.85
  -9  -7 -30    5.63    1.50
  -8 -12 -21    3.80    1.40
  -8 -10 -26   10.66    2.33
  -8  -8 -29    5.41    1.32
  -7 -13 -13    5.50    2.48
  -7 -13 -12   78.18    3.34
  -7 -13  -9   11.12    1.41
  -7  -7 -30   -0.74    1.44
  -6 -12 -19   35.91    2.48
  -5  -9 -27    2.07    1.72
  -4 -12 -15   51.57    2.46
  -4 -12 -14  160.69    3.96
  -4 -12 -12   41.42    2.45
  -4 -12 -11   80.64    2.93
  -4 -12 -10    2.33    1.51
  -4 -10 -24    1.70    1.80
  -4  -8 -28    3.77    1.67
  -3 -11 -19    3.51    2.02
  -1  -9 -23   44.66    2.62
  -1  -7 -27    6.53    1.56
   0  -8 -24  100.43    3.55
 -22 -12  -9   27.60    1.74
 -19 -13  -9   -0.37    1.28
 -19 -13  -8    6.36    1.69
 -19 -13  -7    2.10    1.87
 -19 -13  -6    9.20    1.93
 -19 -13  -5    1.76    1.70
 -19 -13  -4    7.94    1.50
 -17 -13 -12    1.15    1.32
 -15 -13 -15    1.93    1.63
 -15 -11 -22    0.05    1.29
 -15  -7 -28    4.17    0.90
 -13 -11 -23    0.24    1.51
 -13  -7 -29    2.73    0.85
 -12 -12 -20    1.11    1.43
 -12  -6 -30    3.46    1.04
 -11 -13  -3   55.15    2.59
 -11  -9 -27   14.45    1.72
 -10 -12 -20    4.94    1.72
  -9 -13 -14   21.86    2.59
  -9 -13 -13    1.92    2.05
  -9 -13  -7   13.61    1.96
  -9 -13  -6   17.55    1.81
  -9 -11 -23    9.70    2.59
  -8 -12 -20    5.64    1.99
  -7 -11 -23    0.66    2.01
  -7  -9 -27   -1.72    1.53
  -6 -12 -18    3.48    1.89
  -6 -12 -17   28.71    2.54
  -6 -10 -25    2.52    1.72
  -5 -11 -21    9.32    2.20
  -3  -9 -25   27.73    2.33
  -3  -7 -28   18.31    2.22
  -2 -10 -20    3.50    1.81
  -2  -8 -26   20.82    2.01
  -1  -9 -22    8.77    2.03
   0  -8 -23   59.37    2.54
 -22 -12  -8   -1.53    1.51
 -22 -12  -7   20.76    1.69
 -20 -12 -13   19.01    1.63
 -19 -11 -18   17.40    1.50
 -18 -12 -16    9.54    1.55
 -17 -13  -3    9.91    2.08
 -17 -11 -20    1.79    1.13
 -16 -10 -23    1.49    1.13
 -16  -8 -26    1.77    0.90
 -15 -13  -2   11.22    1.77
 -14 -10 -24    0.84    1.18
 -14  -8 -27   -0.06    1.11
 -14  -6 -29    0.05    0.92
 -13 -13 -14   17.84    2.34
 -13 -13  -2   66.82    2.59
 -13 -11 -22   21.12    1.96
 -13  -9 -26    3.63    1.44
 -12  -8 -28   10.21    1.32
 -11 -13 -14   30.61    2.90
 -11 -13  -4   45.24    2.45
 -10 -12 -19    3.10    1.65
  -9 -13 -12    4.30    2.10
  -9 -13 -10   13.01    2.15
  -9 -13  -9    3.77    1.67
  -9 -13  -8   -0.91    1.74
  -7 -11 -22    6.27    2.15
  -6 -12 -15  130.21    3.80
  -6  -8 -28    1.40    1.50
  -6  -6 -30   41.40    2.26
  -5  -9 -26   30.78    2.10
  -5  -7 -29    4.68    1.43
  -4  -8 -27   12.08    1.93
  -3 -11 -16    9.64    1.85
  -3  -9 -24    9.35    2.10
  -2 -10 -19   23.10    2.08
  -2  -8 -25    0.38    1.54
  -2  -6 -28   -0.35    1.19
  -1  -9 -21   35.44    2.20
  -1  -7 -26    1.72    1.56
   0  -8 -22  104.34    2.97
 -23 -11 -11    3.24    1.05
 -22 -12  -6   -1.82    1.30
 -22 -12  -4   -0.26    1.23
 -21 -11 -15    0.36    1.14
 -20 -12 -12    7.44    1.75
 -20 -10 -19   12.48    1.34
 -19  -9 -22    0.53    0.88
 -18 -12 -15   17.17    1.73
 -18 -10 -21    0.93    1.03
 -17 -13  -9    1.20    1.63
 -17 -13  -8    4.88    1.70
 -17 -13  -7    9.96    1.78
 -17 -13  -6   37.39    2.19
 -17 -13  -5   22.49    2.09
 -17 -13  -4   56.98    2.58
 -16 -12 -17   15.20    1.68
 -15 -13 -11   -1.45    1.60
 -15 -13  -4   22.60    2.18
 -15 -11 -21    8.75    1.51
 -13 -13  -5    4.51    1.89
 -13 -13  -4   44.82    2.44
 -13  -5 -30    0.37    0.73
 -12 -10 -24   28.76    2.77
 -11 -13 -10    4.77    2.05
 -11 -13  -9   24.09    2.01
 -11 -13  -8    6.93    1.92
 -11 -13  -7   -0.53    1.76
 -11 -13  -6   30.45    2.23
 -11  -7 -29    1.34    1.17
 -10  -8 -28    1.44    1.36
 -10  -6 -30    1.82    1.04
  -8 -12 -17   36.09    2.52
  -8  -6 -30    6.50    1.59
  -7 -11 -21   19.12    2.60
  -7  -9 -26   12.42    1.66
  -7  -7 -29    2.09    1.40
  -6 -12 -13   77.37    3.24
  -6 -12 -12   99.96    3.27
  -5 -11 -19   13.38    2.13
  -5  -9 -25   14.51    1.78
  -4  -6 -29   -0.32    1.39
  -3  -9 -23    6.20    1.72
  -2 -10 -17   52.85    2.53
 -23 -11 -10   10.51    1.40
 -20 -12 -11   18.94    1.82
 -19 -11 -17    2.08    1.35
 -17 -11 -19   -0.46    1.28
 -17  -7 -26    1.58    0.94
 -16 -12 -16    5.13    1.64
 -16 -10 -22   -1.40    1.20
 -15 -13 -10    0.86    1.78
 -15 -13  -9    5.98    2.22
 -15 -13  -8   49.35    2.68
 -15 -13  -6   70.07    2.90
 -15 -11 -20    0.52    1.43
 -14 -12 -17    8.94    1.73
 -14 -10 -23    0.13    1.37
 -13 -13 -11    3.71    1.97
 -13 -13 -10    9.15    1.91
 -13 -13  -7   31.43    2.22
 -13 -13  -6    2.34    1.83
 -13 -11 -21    1.67    1.67
 -12  -8 -27   12.36    1.78
 -11  -9 -26   10.47    1.70
 -10 -12  -2   -1.11    1.56
 -10 -10 -24   81.32    3.46
  -9 -11 -21   11.30    2.11
  -9  -9 -26   43.54    2.39
  -8 -12 -16   39.78    2.50
  -8 -12  -5    5.29    1.48
  -7 -11 -20    2.52    2.38
  -6  -8 -27   33.70    2.15
  -5 -11 -18    2.44    1.73
  -5 -11 -17    2.60    1.73
  -5  -7 -28   24.74    1.82
  -4 -10 -21    2.94    1.80
  -4  -8 -26   38.83    2.37
  -2  -8 -24    2.67    1.86
 -23 -11  -9   -0.01    1.28
 -20 -12 -10    5.17    1.53
 -20 -12  -9    3.58    1.45
 -20 -10 -18    5.11    1.32
 -19 -11 -16    5.49    1.42
 -19  -9 -21    0.74    1.11
 -17 -11 -18   -0.14    1.35
 -17  -9 -23    0.40    1.02
 -16 -12 -15    3.09    1.56
 -15  -9 -24    5.54    1.25
 -14  -8 -26    6.10    1.15
 -13 -11 -20   14.51    1.73
 -12 -12 -17    9.88    1.74
 -12 -10 -23   81.70    3.08
 -12  -6 -29    3.71    1.02
 -10 -12 -16    2.38    1.96
 -10 -12  -3    5.65    1.45
 -10  -8 -27    1.45    1.45
  -8 -12 -14   21.22    2.31
  -8 -12 -13   46.41    2.69
  -8 -12  -8    0.85    1.46
  -8 -12  -7    5.62    1.65
  -8 -12  -6    3.08    1.53
  -7 -11 -19   45.49    2.68
  -7  -9 -25    0.01    1.70
  -7  -7 -28   25.95    2.05
  -6 -10 -22   39.25    2.64
  -6  -6 -29    2.33    1.37
  -5 -11 -16   32.35    2.37
  -5 -11 -15   80.81    3.02
  -5  -9 -24    5.90    1.72
  -4 -10 -19    6.98    1.71
  -4  -8 -25    2.06    1.77
  -3  -9 -22   -0.80    1.40
  -3  -7 -26   11.56    1.63
  -1  -7 -24  152.36    3.92
 -23 -11  -8    6.35    1.40
 -23 -11  -7    1.97    1.54
 -22 -10 -15   13.90    1.28
 -20 -12  -8   -0.20    1.40
 -20 -12  -6    3.11    1.83
 -20 -12  -4   -0.48    1.55
 -20 -12  -3    0.82    1.47
 -18 -12 -12    0.52    1.52
 -16 -10 -21   -0.85    1.29
 -16  -6 -27    3.96    1.06
 -15 -11 -19   20.00    1.64
 -14 -12 -15   11.16    2.01
 -14 -10 -22    0.63    1.48
 -12 -12 -16    4.48    1.84
 -12 -12  -1   -0.70    1.48
 -11  -7 -28    9.60    1.45
 -10 -12 -14   13.43    2.30
 -10 -12  -4    5.34    1.76
 -10 -10 -23  153.59    4.13
 -10  -6 -29    9.83    1.28
  -9 -11 -19    1.19    1.62
  -9  -7 -28    1.18    1.40
  -8 -12 -12    2.30    1.43
  -8 -12 -11   10.36    1.82
  -8 -10 -22   17.96    2.34
  -7 -11 -18    7.90    1.78
  -6 -10 -21   33.33    2.82
  -5 -11 -13  197.56    4.28
  -5  -9 -23   13.18    1.95
  -5  -7 -27   31.63    2.05
  -2  -8 -22  102.12    3.75
  -1  -7 -23  227.83    5.20
 -24 -10 -10    1.10    0.91
 -23 -11  -6    2.85    1.08
 -23 -11  -5    0.30    1.26
 -22 -10 -14   -0.44    1.14
 -21 -11 -12    4.45    1.35
 -20 -12  -5    2.00    1.27
 -20 -10 -17   14.73    1.53
 -19 -11 -15   15.49    1.71
 -18 -12 -11    7.49    1.60
 -18 -12 -10    1.11    1.35
 -18 -10 -19    9.53    1.49
 -18  -8 -23    4.18    1.08
 -17 -11 -17    0.60    1.39
 -17  -9 -22    8.94    1.32
 -17  -7 -25    5.86    1.08
 -15 -11 -18    4.64    1.46
 -15  -9 -23    0.68    1.26
 -15  -5 -28    8.22    1.09
 -14 -12 -14    6.49    2.18
 -14 -12  -1   34.44    2.31
 -13 -11 -19    5.77    1.59
 -13  -9 -24    2.25    1.51
 -13  -7 -27    2.18    1.22
 -13  -5 -29    1.93    0.93
 -12 -12  -2    2.88    1.41
 -12 -10 -22   36.90    3.14
 -12  -8 -26    2.00    1.21
 -11 -11 -19   12.81    1.93
 -10 -12 -13   22.74    2.40
 -10 -12 -12   10.26    1.95
 -10 -12  -6   32.43    2.16
 -10 -12  -5   32.04    1.98
 -10  -8 -26   13.05    1.54
  -9 -11 -18    0.56    1.67
  -8  -8 -26    8.66    1.81
  -7 -11 -17   14.41    1.85
  -7 -11 -16    0.83    1.67
  -7  -9 -24   29.86    2.16
  -6 -10 -20   31.12    2.46
  -4 -10 -16   78.87    2.94
  -4  -8 -24   51.86    2.50
  -2  -8 -21  122.18    3.53
 -24 -10  -9    4.69    1.26
 -23 -11  -4    0.95    1.13
 -23 -11  -3    0.92    1.21
 -23  -9 -15    0.92    0.91
 -21 -11 -11    3.63    1.32
 -21  -9 -18    1.32    1.00
 -20  -8 -21    1.74    0.84
 -19  -9 -20    7.90    1.27
 -18 -12  -8    3.16    1.70
 -18 -12  -7    5.82    1.99
 -18 -12  -4   20.23    2.20
 -18 -12  -3   30.79    1.91
 -18 -12  -2   10.98    1.76
 -17 -11 -16    2.05    1.65
 -16 -12 -11    3.03    1.91
 -16 -12  -2    6.29    1.91
 -16 -12  -1    1.79    1.18
 -16 -10 -20    0.98    1.30
 -15 -11 -17   28.23    1.91
 -15  -7 -26    0.16    1.05
 -14 -12  -2   49.01    2.17
 -14 -10 -21    7.59    1.62
 -14  -4 -29   -0.07    0.75
 -13 -11 -18   -0.26    1.53
 -12 -12 -13   27.86    2.43
 -12 -12  -4    6.61    1.71
 -12 -12  -3   30.62    1.93
 -12  -6 -28   10.67    1.43
 -11 -11 -18    3.69    1.75
 -11  -7 -27   14.82    1.70
 -11  -5 -29    3.82    1.21
 -10 -12  -8   28.56    2.18
  -9  -7 -27   29.59    2.26
  -8 -10 -21   49.16    2.83
  -7 -11 -15    1.82    1.47
  -7 -11 -14   31.11    2.08
  -7  -7 -27    4.08    1.69
  -6 -10 -19   22.41    2.20
  -6  -8 -25    8.15    1.72
  -6  -6 -28    1.04    1.37
  -5  -7 -26    1.72    1.59
  -4 -10 -15  431.42    5.57
  -4  -8 -23    8.32    1.76
  -3  -9 -19   52.65    2.62
  -3  -9 -18   55.49    2.65
  -2  -6 -25   -1.41    1.95
 -24 -10  -8    1.03    1.20
 -21 -11 -10   13.25    1.57
 -21  -7 -21    0.75    0.81
 -19  -7 -23    0.98    0.93
 -18 -12  -5   10.21    1.86
 -18 -10 -18   11.10    1.67
 -18  -8 -22    1.36    1.16
 -17 -11 -15    1.49    1.51
 -17  -9 -21    1.88    1.24
 -16 -12 -10   51.19    2.60
 -16 -12  -9    8.92    2.04
 -16 -12  -8   40.42    2.58
 -16 -12  -4    7.90    1.78
 -16 -12  -3   64.07    2.78
 -16 -10 -19    4.68    1.35
 -16  -6 -26    8.46    1.30
 -14 -12 -10    7.00    1.87
 -14 -12  -4   27.74    1.84
 -14 -12  -3    7.75    1.82
 -14 -10 -20    0.57    1.34
 -14  -6 -27    4.18    1.29
 -13  -9 -23    3.34    1.58
 -12 -12  -9    1.47    1.64
 -12 -12  -8    2.42    1.68
 -12 -12  -7   20.88    1.97
 -12 -12  -5   56.82    2.35
 -12 -10 -21   81.30    2.91
 -12  -8 -25   21.07    1.75
 -11 -11 -17   16.65    1.95
 -11  -9 -23    8.92    2.10
 -10 -10 -21   64.50    3.07
 -10  -8 -25    1.20    1.75
 -10  -6 -28   13.03    1.47
  -9  -5 -29   19.13    1.45
  -8  -8 -25   19.89    1.83
  -8  -6 -28    1.87    1.30
  -7 -11 -12  111.70    3.24
  -7 -11 -11   24.02    2.25
  -6 -10 -18    4.06    1.91
  -6  -8 -24   45.05    2.42
  -5  -5 -28    2.23    1.21
 -25  -9 -10   11.35    1.30
 -24 -10  -7    0.02    1.09
 -23  -9 -14    0.44    1.03
 -22  -8 -18    4.11    0.98
 -21 -11  -8    4.54    1.53
 -21  -9 -17    1.87    1.08
 -20 -10 -15   28.99    1.87
 -20  -8 -20    2.07    1.04
 -19  -9 -19   -0.16    1.16
 -18 -10 -17   35.17    2.19
 -17 -11 -14    1.78    1.66
 -16 -12  -7   33.06    2.58
 -16 -12  -6   18.42    2.26
 -16 -12  -5   97.48    3.01
 -16  -8 -23    1.40    1.15
 -15 -11 -16   10.91    1.70
 -14 -12  -9   16.01    1.95
 -14 -12  -8    1.85    1.89
 -14 -12  -7   40.73    2.44
 -14 -12  -6    3.65    1.83
 -14 -12  -5   15.16    1.82
 -13  -7 -26   10.65    1.42
 -13  -5 -28    1.43    1.01
 -12  -4 -29    7.19    1.11
 -10 -10 -20    9.64    1.96
  -9 -11 -14    3.53    1.61
  -7  -7 -26   19.59    1.82
  -6 -10 -17   17.09    1.83
  -6  -6 -27    2.18    1.31
  -5  -9 -20    3.62    1.65
  -5  -7 -25    9.96    1.57
  -4  -8 -22    1.96    1.63
  -4  -6 -26    0.83    1.33
 -24 -10  -6    1.82    1.30
 -24 -10  -5    0.22    1.33
 -22 -10 -11    8.29    1.26
 -21 -11  -7    5.82    1.50
 -21 -11  -6   -1.06    1.55
 -21 -11  -5    6.70    1.53
 -21 -11  -4    0.68    1.62
 -21 -11  -3    3.51    1.57
 -21 -11  -2    1.24    1.42
 -21  -9 -16    2.76    1.19
 -20 -10 -14   12.41    1.83
 -19  -7 -22    3.95    1.24
 -18  -4 -26   15.93    1.24
 -17 -11 -13    6.21    1.68
 -17  -9 -20    7.61    1.58
 -16 -10 -18   -0.46    1.21
 -15  -9 -21   11.18    1.73
 -15  -5 -27    8.55    1.14
 -14 -10 -19    7.41    1.45
 -13 -11 -15    3.01    1.64
 -13  -9 -22    1.82    1.55
 -12 -10 -19   33.17    2.06
 -12  -6 -27    1.26    1.24
 -11 -11 -15    5.26    2.02
 -11  -9 -22    9.50    1.90
 -10  -8 -24   26.63    1.94
 -10  -4 -29    0.89    1.14
  -9 -11 -13    0.78    1.59
  -9  -9 -22   12.91    1.97
  -9  -7 -26   18.33    1.89
  -8 -10 -18   73.90    3.22
  -8  -8 -24    8.11    1.75
  -8  -6 -27    1.36    1.36
  -7  -9 -21    6.27    1.89
  -6 -10 -15   73.88    2.66
  -6  -8 -23    8.46    1.77
  -5  -9 -19   34.17    2.19
  -4  -8 -21   34.15    2.28
 -25  -9  -8   13.11    1.28
 -24 -10  -4    7.12    1.26
 -24 -10  -3    0.46    1.39
 -24  -8 -14    0.63    0.98
 -22 -10 -10    0.12    1.24
 -22  -8 -17   -1.51    0.96
 -21  -7 -20    2.05    0.94
 -19 -11 -10    1.25    1.40
 -19 -11  -9    3.71    1.29
 -18 -10 -16   14.29    1.87
 -18  -8 -21    6.19    1.31
 -18  -6 -24   20.97    1.39
 -17  -3 -27    2.57    0.90
 -16 -10 -17    4.03    1.34
 -16  -8 -22    5.36    1.28
 -16  -6 -25    2.59    1.33
 -16  -4 -27    9.63    1.09
 -15 -11 -13    4.25    1.83
 -15  -3 -28    5.46    0.92
 -14 -10 -18    1.65    1.41
 -14  -8 -23   23.44    1.78
 -14  -6 -26   26.18    1.51
 -14  -4 -28    5.37    0.91
 -13  -7 -25    6.66    1.44
 -11 -11 -13    1.48    1.76
 -11  -5 -28    3.24    1.09
 -10 -10 -18    6.96    1.72
 -10  -6 -27    0.95    1.33
  -9 -11 -11   14.27    1.73
  -9  -9 -21   13.19    1.92
  -9  -5 -28    9.66    1.45
  -8 -10 -17   66.11    2.85
  -7  -9 -20   45.10    2.60
  -7  -7 -25    6.52    1.58
  -6 -10 -14   89.51    2.75
  -6  -8 -22   51.80    2.41
  -5  -9 -18    4.85    1.65
  -5  -7 -24    1.60    1.39
  -5  -5 -27    0.03    1.26
  -4  -6 -25   -0.02    1.39
 -26  -8  -9   13.90    1.27
 -25  -9  -7    3.51    1.09
 -23  -7 -17    1.20    0.85
 -22 -10  -9    0.43    1.30
 -22  -6 -20    2.25    0.87
 -21  -9 -15    0.46    1.18
 -20 -10 -13   27.83    1.91
 -20  -6 -22    0.76    0.91
 -19 -11  -8   11.88    1.66
 -19 -11  -7    2.08    1.66
 -19 -11  -2    7.05    1.72
 -19 -11  -1    3.22    1.41
 -19  -9 -17    1.25    1.27
 -19  -5 -24   16.89    1.31
 -18 -10 -15   28.97    2.21
 -17  -9 -19    3.99    1.39
 -17  -7 -23    0.25    1.06
 -15 -11 -12    6.88    1.93
 -15  -9 -20    7.71    1.59
 -14 -10 -17    3.72    1.33
 -13 -11  -1    7.83    1.54
 -12 -10 -18    2.09    1.47
 -11 -11 -12    1.91    1.71
 -11 -11  -5    2.59    1.21
 -11 -11  -4    4.84    1.58
  -9  -7 -25   37.75    2.10
  -8 -10 -15   16.74    1.89
  -8  -6 -26   -1.12    1.67
  -7  -9 -19   11.72    2.14
  -5  -9 -17   73.31    2.46
  -5  -7 -23   16.47    1.76
 -25  -9  -6   -1.37    1.17
 -24  -8 -13    5.72    1.28
 -22 -10  -8    1.85    1.30
 -22  -8 -16    1.16    1.05
 -20  -8 -18    3.75    1.23
 -19 -11  -6   31.30    2.04
 -19 -11  -5    9.83    1.74
 -19 -11  -4   27.27    1.99
 -19 -11  -3    1.50    1.38
 -19  -7 -21    0.65    1.04
 -18 -10 -14    0.45    1.61
 -17 -11  -9   52.18    2.85
 -17 -11  -8  117.08    3.30
 -17 -11  -2   17.01    1.93
 -17 -11  -1   10.03    1.57
 -17  -9 -18    1.65    1.16
 -17  -5 -25   52.78    2.00
 -16 -10 -16    2.51    1.33
 -15 -11  -1   42.00    1.93
 -15  -5 -26    1.46    1.09
 -14  -8 -22   34.29    2.03
 -13 -11 -11   -0.22    1.82
 -13 -11  -3   66.44    2.49
 -13 -11  -2    2.87    1.44
 -13  -7 -24   51.96    2.22
 -12 -10 -17    8.45    1.63
 -12  -4 -28    2.65    1.07
 -11 -11  -8   -0.60    1.45
 -11 -11  -7    2.34    1.39
 -11 -11  -6    2.22    1.50
 -11  -9 -20    1.44    1.76
 -10 -10 -16    3.56    1.71
 -10  -6 -26   36.70    2.02
 -10  -4 -28   -0.76    1.12
  -9  -9 -20   -0.23    1.32
  -9  -5 -27    7.77    1.78
  -8 -10 -14    1.68    1.42
  -8  -4 -28    1.91    1.14
  -7  -9 -18   39.53    2.18
  -7  -7 -24    2.15    1.48
  -6  -6 -25    0.07    1.33
  -5  -5 -26    4.56    1.23
 -26  -8  -8    6.94    1.28
 -25  -9  -5    1.99    1.25
 -25  -9  -4   13.63    1.60
 -25  -7 -13    2.83    1.11
 -23  -9 -10    7.40    1.40
 -22 -10  -7    1.69    1.44
 -22 -10  -6    1.96    1.52
 -22  -8 -15    0.86    1.31
 -19  -3 -25    0.92    0.77
 -18 -10 -13    6.98    1.57
 -18  -4 -25    8.71    1.16
 -17 -11  -7   78.84    3.19
 -17 -11  -5   24.41    2.55
 -17 -11  -4   70.75    2.73
 -17 -11  -3    3.46    1.56
 -17  -7 -22   -0.17    1.19
 -16 -10 -15    2.81    1.36
 -16  -6 -24    8.61    1.14
 -16  -4 -26    1.89    1.02
 -15 -11  -9   54.93    2.85
 -15 -11  -8   62.04    2.61
 -15 -11  -7    5.68    2.12
 -15 -11  -5    6.24    1.73
 -15 -11  -3    7.20    1.67
 -15 -11  -2    4.01    1.47
 -15  -9 -19   15.88    1.37
 -14 -10 -16    3.50    1.38
 -14  -6 -25    1.78    1.20
 -14  -4 -27    6.56    1.10
 -13 -11  -9   12.60    1.89
 -13 -11  -8   34.70    2.17
 -13 -11  -7    5.49    1.73
 -13 -11  -6   19.85    1.89
 -13 -11  -5   26.24    1.85
 -13 -11  -4    3.16    1.56
 -13  -9 -19    0.84    1.35
 -13  -3 -28    0.37    0.82
 -12 -10 -16    0.64    1.41
 -11  -9 -19   19.29    1.95
 -10 -10 -15   21.55    1.82
  -8 -10 -13    7.60    1.21
  -8 -10 -12    7.70    1.71
  -7  -7 -23    0.86    1.55
  -5  -7 -22    0.95    1.60
 -27  -7  -8    8.56    1.19
 -26  -8  -7    7.03    1.25
 -25  -9  -3    0.85    1.24
 -23  -9  -9   -0.17    1.39
 -23  -7 -16    0.39    1.00
 -23  -5 -19   -0.88    0.77
 -22 -10  -5    1.15    1.29
 -22 -10  -4    2.73    1.45
 -22 -10  -3    0.40    1.37
 -22 -10  -2    0.28    1.16
 -22  -6 -19    1.96    0.95
 -21  -9 -13    1.21    1.22
 -21  -7 -18    1.15    1.07
 -20 -10 -10    1.32    1.41
 -20 -10  -9    0.36    1.35
 -20  -6 -21   -0.33    0.92
 -19  -9 -15    0.11    1.69
 -19  -7 -20    1.36    1.20
 -18 -10 -12   -0.57    1.57
 -18  -8 -19    0.32    1.36
 -18  -2 -26    0.18    0.75
 -17  -9 -17    2.76    1.26
 -16 -10 -14    1.95    1.64
 -16  -8 -20   43.11    2.19
 -15  -9 -18    5.00    1.46
 -15  -3 -27    7.86    1.00
 -14  -8 -21   14.49    1.91
 -13  -5 -26   -0.43    1.10
 -12 -10 -15    4.58    1.46
 -12  -6 -25   13.95    1.56
 -11  -3 -28   14.76    1.31
 -10 -10 -14    1.04    1.49
 -10 -10 -13    4.34    1.41
 -10  -6 -25    4.86    1.51
  -9  -7 -23    1.08    1.47
  -8  -6 -25    1.73    1.32
  -7  -9 -16    1.18    1.68
  -7  -5 -26    0.96    1.34
  -6  -8 -19    4.69    1.71
  -5  -7 -21  126.99    3.25
  -5  -5 -25    1.92    1.38
 -26  -8  -6    0.81    1.13
 -26  -8  -5   -0.94    1.30
 -24  -6 -16    0.69    0.86
 -23  -9  -8   -1.44    1.52
 -23  -7 -15    0.82    1.33
 -22  -8 -14   -1.05    1.10
 -21  -5 -21   -0.27    0.91
 -20 -10  -8    0.21    1.35
 -20  -4 -23    1.03    0.89
 -18  -8 -18   35.90    1.76
 -18  -6 -22   -0.26    1.10
 -17  -9 -16    3.85    1.37
 -17  -7 -21    5.00    1.46
 -17  -5 -24    7.12    1.21
 -16 -10 -13   12.03    1.98
 -16  -2 -27    0.06    0.80
 -15  -9 -17   -0.18    1.30
 -15  -7 -22   10.46    1.51
 -15  -5 -25    3.35    1.14
 -14 -10 -14    6.45    1.85
 -14 -10 -13   37.28    2.56
 -14  -6 -24   12.81    1.40
 -13  -9 -18    4.15    1.43
 -12 -10 -14    3.52    1.18
 -12 -10 -13    1.44    1.61
 -12  -8 -21    8.13    1.74
 -12  -4 -27    1.84    1.08
 -11  -9 -18    0.52    1.47
 -11  -5 -26    1.02    1.33
 -10 -10 -12    0.04    1.35
 -10 -10 -11    1.93    1.33
 -10  -4 -27    1.47    1.01
  -9  -5 -26    2.83    1.32
  -8  -8 -20   22.01    1.98
  -8  -4 -27    0.53    1.19
  -7  -9 -15   34.07    1.80
  -7  -7 -22    2.39    1.56
  -6  -8 -18   22.98    1.83
  -5  -7 -20    4.79    1.60
 -27  -7  -7    1.81    1.06
 -26  -8  -4    1.78    1.08
 -26  -6 -12    4.48    1.06
 -23  -9  -7    1.87    1.36
 -21  -7 -17    1.59    1.05
 -20 -10  -7    0.03    1.49
 -20 -10  -6    4.51    1.53
 -20 -10  -5    8.09    1.67
 -20 -10  -1   26.69    2.12
 -20  -8 -16    6.53    1.44
 -20  -6 -20    1.61    1.05
 -20  -2 -24    1.65    0.89
 -19  -7 -19    1.45    1.27
 -18 -10  -9   23.01    2.20
 -17  -9 -15    2.56    1.33
 -16 -10 -12   11.46    2.29
 -16 -10 -11   81.31    3.25
 -16  -8 -19    4.53    1.52
 -16  -4 -25    1.24    1.23
 -14 -10 -12   41.29    2.67
 -14  -8 -20   28.73    1.98
 -14  -4 -26    8.08    1.29
 -13  -9 -17   26.43    2.00
 -13  -3 -27    0.45    1.14
 -12 -10 -12    2.24    1.57
 -12  -8 -20   -1.04    1.73
 -12  -6 -24    2.71    1.44
 -10 -10 -10    2.19    1.44
 -10  -8 -20    3.58    1.66
 -10  -6 -24   23.56    1.87
  -9  -7 -22    0.37    1.47
  -8  -8 -19    8.11    1.66
  -8  -6 -24    0.44    1.39
  -7  -7 -21    7.42    1.37
  -7  -5 -25    3.90    1.21
  -6  -6 -23    2.74    1.43
  -6  -4 -26    1.28    1.17
  -5  -5 -24    1.80    1.54
 -27  -7  -6    2.90    1.10
 -26  -8  -3    0.05    1.10
 -26  -8  -2    1.08    1.12
 -26  -8  -1    2.11    1.45
 -24  -8  -9    1.54    1.18
 -24  -6 -15    1.87    1.01
 -24  -4 -18   -0.06    0.78
 -23  -9  -6   15.31    1.62
 -23  -9  -5    2.58    1.82
 -23  -7 -14    4.40    1.32
 -23  -5 -18    1.06    0.85
 -22  -8 -13    0.65    1.18
 -21  -5 -20    0.78    0.94
 -20 -10  -4    1.89    1.52
 -20 -10  -2    2.07    1.37
 -20  -8 -15    0.77    1.34
 -19  -9 -13    3.56    1.67
 -19  -3 -24    6.55    0.98
 -19  -1 -25    1.48    0.85
 -18 -10  -8   49.86    2.85
 -18  -8 -17    1.37    1.38
 -18  -6 -21    1.34    1.25
 -17  -7 -20    0.41    1.50
 -17  -5 -23    1.62    1.34
 -16  -8 -18   33.77    1.90
 -15  -9 -16    3.47    1.39
 -15  -7 -21   -0.57    1.63
 -15  -5 -24    0.59    1.26
 -15  -3 -26   -0.01    1.16
 -14 -10 -11   38.90    2.50
 -14  -8 -19    0.34    1.32
 -13  -9 -16   19.23    1.92
 -13  -5 -25    1.39    1.15
 -12 -10 -11    1.70    1.11
 -12 -10 -10    2.72    1.58
 -11  -9 -16    6.03    1.56
 -11  -5 -25    0.00    1.27
 -10  -8 -19    2.53    1.60
  -9  -5 -25    3.90    1.36
  -8  -8 -18    4.64    1.52
  -8  -6 -23    6.46    1.48
  -8  -4 -26    4.68    1.26
  -6  -6 -22    3.79    1.60
 -28  -6  -6    1.81    0.96
 -27  -7  -5   -0.16    1.08
 -26  -6 -11   21.92    1.58
 -25  -5 -15   10.56    1.15
 -24  -8  -8    3.39    1.34
 -23  -9  -3    0.99    1.43
 -23  -9  -2    3.21    1.60
 -23  -9  -1    3.30    1.47
 -23  -9   0    1.59    1.40
 -22  -8 -12    0.56    1.35
 -22  -6 -17    1.78    1.05
 -22  -4 -20   -0.49    0.93
 -21  -9  -9    1.75    1.46
 -21  -7 -16    2.09    1.28
 -21  -3 -22    0.86    0.80
 -20  -6 -19    4.45    1.25
 -19  -9 -12    4.32    1.58
 -19  -7 -18    3.90    1.40
 -18 -10  -2    0.77    1.53
 -18 -10  -1   12.49    1.67
 -18  -2 -25    0.99    0.88
 -17  -9 -14    3.31    1.47
 -17  -3 -25    2.23    0.95
 -17  -1 -26    0.79    0.82
 -16 -10  -7  124.22    3.97
 -16 -10   0    2.38    1.45
 -16  -2 -26    4.96    1.10
 -15  -9 -15   31.81    2.03
 -14 -10  -8   22.04    2.13
 -14 -10  -2   72.52    2.57
 -14  -2 -27    1.51    0.80
 -12 -10  -8   13.49    1.62
 -12 -10  -7   11.30    1.64
 -12 -10  -6   25.52    1.94
 -12  -8 -19   50.33    2.61
 -12  -6 -23   19.99    1.74
 -11  -9 -15    1.74    1.33
 -11  -3 -27    2.02    1.06
 -10  -6 -23    0.54    1.31
 -10  -4 -26    7.22    1.27
  -9  -9 -14    7.84    1.23
  -9  -9 -13    2.13    1.43
  -9  -3 -27    2.96    1.14
  -8  -8 -17    0.38    1.32
  -7  -5 -24    1.95    1.21
  -5  -5 -23   62.85    2.32
 -27  -7  -4   -0.48    1.07
 -27  -7  -3   -1.02    1.26
 -24  -8  -7    1.35    1.27
 -24  -6 -14   -0.34    1.33
 -21  -9  -8   14.99    1.66
 -19  -9 -11    9.71    1.80
 -19  -5 -21    2.77    1.11
 -18  -8 -16   28.65    1.54
 -18  -6 -20   25.52    1.68
 -18  -4 -23    3.70    1.03
 -17  -7 -19    4.50    1.45
 -16 -10  -6   69.35    2.83
 -16 -10  -4    4.23    1.57
 -16 -10  -3   39.69    2.05
 -16 -10  -2    4.63    1.47
 -16  -8 -17    0.88    1.36
 -16  -4 -24    0.15    1.11
 -15  -9 -14   31.78    2.20
 -15  -7 -20   14.53    1.80
 -14 -10  -7   25.57    2.09
 -14 -10  -6   20.44    2.05
 -14  -4 -25    9.42    1.34
 -13  -9 -14   42.27    2.18
 -12  -8 -18   43.37    2.66
 -12  -2 -27   30.23    1.57
 -11  -9 -14   -1.44    1.32
 -10  -8 -18    3.42    1.20
  -9  -9 -12   81.78    2.77
  -9  -5 -24   -0.25    1.29
  -8  -8 -16    0.60    1.31
  -8  -6 -22    1.03    1.48
  -7  -3 -26    3.41    1.24
  -6  -6 -21    2.92    1.48
 -28  -6  -4   -0.03    1.13
 -27  -7  -2    3.55    1.13
 -27  -7  -1    1.40    1.43
 -26  -4 -14   10.68    1.06
 -25  -7  -9   20.88    1.89
 -25  -5 -14    2.16    1.12
 -24  -8  -6    1.09    1.44
 -23  -7 -12   -0.06    1.41
 -22  -6 -16    2.79    1.34
 -21  -9  -7    0.73    1.52
 -21  -7 -15    0.04    1.30
 -21  -5 -19    0.70    1.06
 -20  -8 -13    1.50    1.58
 -20  -6 -18    7.76    1.38
 -20  -2 -23    1.53    0.90
 -19  -7 -17    8.91    1.38
 -19  -3 -23   -1.45    1.04
 -18  -8 -15    1.02    1.31
 -17  -9 -12    4.43    1.88
 -16  -8 -16    2.62    1.38
 -16  -6 -21    6.69    1.47
 -15  -5 -23    7.45    1.27
 -14  -8 -17   59.25    2.54
 -13  -9 -13    4.97    1.67
 -13  -7 -20    3.24    1.72
 -12  -8 -17   40.81    2.38
 -12  -4 -25    3.40    1.29
 -11  -9 -13    1.73    1.41
 -11  -9 -12   33.01    1.94
 -11  -7 -20   46.66    2.70
 -10  -8 -17   -1.50    1.49
 -10  -6 -22    1.97    1.48
 -10  -4 -25    0.12    1.28
  -9  -3 -26    1.43    1.38
  -8  -8 -15   40.02    2.02
  -8  -4 -25    1.46    1.16
  -7  -7 -18   18.00    1.68
  -7  -5 -23    5.91    1.30
  -6  -4 -24    4.91    1.39
 -29  -5  -4    5.17    1.18
 -28  -6  -3    0.50    1.18
 -27  -5 -10    2.58    1.12
 -25  -7  -8    1.79    1.25
 -24  -6 -13   19.80    1.77
 -23  -5 -16    0.96    1.28
 -23  -3 -19    0.66    0.86
 -22  -4 -19    0.58    0.88
 -22  -2 -21    1.34    0.89
 -21  -9  -5    8.34    1.68
 -21  -9  -2    5.07    1.74
 -21  -9  -1    6.72    1.84
 -21  -9   0    2.41    1.63
 -20  -8 -12    1.28    1.44
 -19  -9  -8   16.14    1.90
 -19  -7 -16   14.17    1.56
 -19  -5 -20   -0.04    1.11
 -19  -1 -24    0.56    0.91
 -18  -8 -14    1.41    1.31
 -18  -2 -24    1.25    0.85
 -18   0 -25   -1.07    0.90
 -17  -7 -18    6.40    1.37
 -17  -3 -24    8.36    1.24
 -15  -9 -12   67.07    2.97
 -15  -7 -19   15.70    1.80
 -14  -8 -16   67.53    2.84
 -14  -6 -21   12.47    1.97
 -14  -4 -24    1.81    1.14
 -14  -2 -26    5.11    1.07
 -13  -9 -12    0.38    1.57
 -13  -7 -19   46.38    2.42
 -13  -5 -23   23.14    1.82
 -10  -8 -16   -0.58    1.25
  -9  -7 -19    4.32    1.56
  -9  -5 -23    0.56    1.38
  -8  -6 -21   15.37    1.77
 -29  -5  -3    0.17    1.07
 -28  -6  -2    3.62    1.17
 -28  -6  -1    3.58    1.45
 -26  -4 -13    2.07    1.16
 -25  -7  -7   27.15    1.93
 -25  -5 -13   18.12    1.61
 -25  -3 -16    1.07    0.87
 -24  -8  -3    1.15    1.41
 -24  -8  -1    6.10    1.88
 -24  -6 -12   16.87    1.96
 -24  -4 -16    3.01    1.00
 -23  -7 -11   22.41    1.97
 -22  -8  -8    0.81    1.37
 -22  -6 -15    0.04    1.40
 -21  -5 -18    0.57    1.15
 -20  -8 -11    1.51    1.48
 -20  -6 -17    9.52    1.33
 -19  -9  -7    1.57    1.65
 -19  -9  -6   -0.80    1.60
 -18  -8 -13    0.19    1.40
 -17  -7 -17    1.43    1.36
 -17  -5 -21   13.85    1.71
 -17  -1 -25    4.80    1.04
 -16  -8 -15    8.69    1.73
 -16  -6 -20   -1.16    1.49
 -16  -4 -23   14.65    1.43
 -16  -2 -25    1.86    0.92
 -15  -9 -11   54.58    2.87
 -15  -9 -10   36.67    2.34
 -15  -7 -18   -0.07    1.49
 -15  -1 -26    1.37    0.83
 -13  -9 -11    1.50    1.49
 -13  -9 -10   40.11    2.17
 -13  -3 -25    0.84    1.05
 -12  -8 -16   45.07    1.98
 -12  -4 -24    1.27    1.51
 -11  -9  -9    3.44    1.67
 -11  -7 -19   71.92    2.46
 -11  -5 -23    1.21    1.31
 -10  -8 -15   14.02    1.47
  -9  -7 -18   43.16    2.11
  -8  -6 -20    2.05    1.44
  -8  -4 -24    3.07    1.31
  -7  -5 -22    2.53    1.44
  -7  -3 -25    5.92    1.15
 -29  -5  -2    3.34    1.16
 -28  -6   0    8.36    1.45
 -26  -6  -8   20.03    1.72
 -24  -2 -18    1.11    0.84
 -23  -5 -15    2.80    1.56
 -23  -1 -20    0.05    1.00
 -22  -8  -7   -0.20    1.43
 -22  -4 -18    0.24    1.04
 -21  -7 -13   -1.65    1.48
 -21  -1 -22   -0.35    1.15
 -20  -8 -10    1.92    1.65
 -20  -4 -20   -0.67    1.13
 -19  -9  -5    1.98    1.65
 -19  -9  -4    5.63    1.61
 -19  -9  -3    0.31    1.59
 -19  -9  -2   15.41    1.76
 -19  -5 -19    4.59    1.35
 -19  -3 -22   10.24    1.11
 -18  -6 -18   30.30    1.80
 -17  -9  -7   17.53    2.08
 -17  -3 -23   -0.31    1.08
 -16  -8 -14   67.44    2.62
 -15  -3 -24    0.90    1.06
 -14  -8 -15   73.91    2.60
 -13  -7 -18  118.33    3.49
 -13  -5 -22    7.55    1.60
 -12  -8 -15    3.85    1.51
 -11  -7 -18   32.68    2.38
 -11  -3 -25    1.11    1.15
 -10  -8 -14    3.31    1.33
 -10  -4 -24    4.76    1.31
  -9  -7 -17    4.36    1.47
  -9  -5 -22    2.60    1.39
  -9  -3 -25    1.34    1.32
 -29  -5  -1   -0.46    1.05
 -29  -5   0   -0.20    1.16
 -27  -3 -12    0.63    1.06
 -26  -6  -7   11.01    1.68
 -26  -4 -12   14.48    1.53
 -26  -2 -15    1.03    0.81
 -25  -7  -5   12.07    1.66
 -25  -7  -4   -1.06    1.80
 -25  -5 -12    2.59    1.52
 -24  -6 -11   46.93    2.76
 -24  -4 -15    5.28    1.42
 -23  -3 -18    0.39    0.94
 -22  -8  -6    4.78    1.56
 -21  -7 -12   11.17    1.80
 -21  -5 -17    1.28    1.27
 -20  -6 -16    5.58    1.37
 -20   0 -23    0.01    1.03
 -19  -7 -14   13.55    1.73
 -19  -1 -23    4.94    1.19
 -19   1 -24    0.63    0.87
 -17  -9  -4    0.08    1.51
 -17  -9  -2    1.73    1.62
 -17  -9  -1    2.58    1.49
 -17  -9   0    5.97    1.46
 -17  -7 -16    5.54    1.42
 -17  -5 -20    3.13    1.43
 -16  -8 -13   19.49    2.49
 -16  -6 -19    4.53    1.67
 -16  -4 -22    3.60    1.24
 -15  -9  -7   13.42    1.68
 -15  -9  -6   21.10    1.92
 -15  -7 -17   47.15    2.32
 -14  -8 -14   87.92    2.89
 -14  -2 -25    6.88    1.22
 -13  -9  -7    0.64    1.41
 -13  -9  -6    4.20    1.33
 -13  -1 -26   11.10    1.15
 -12  -8 -14    3.87    1.48
 -11  -7 -17   86.55    2.94
 -11  -5 -22    1.35    1.26
 -10  -8 -13   20.31    1.56
  -8  -4 -23    2.04    1.30
  -7  -5 -21    0.43    1.39
  -7  -3 -24   17.33    1.48
 -30  -4   0    0.06    0.75
 -29  -5   1    0.53    1.02
 -27  -5  -7    9.81    1.45
 -26  -6  -6   23.01    1.95
 -25  -7  -3    2.46    1.46
 -25  -7  -2    3.72    1.83
 -25  -5 -11   51.19    2.23
 -25  -3 -15    2.14    0.97
 -25  -1 -17    0.99    0.78
 -23  -5 -14    5.53    1.49
 -22  -8  -5    5.36    1.74
 -22  -6 -13    5.24    1.69
 -22  -4 -17    2.55    1.20
 -22   0 -21    0.08    1.38
 -21  -7 -11    0.63    1.56
 -20  -4 -19   -0.12    1.24
 -19  -5 -18    3.12    1.48
 -18  -6 -17    9.25    1.63
 -18   0 -24    0.49    0.81
 -17  -7 -15    9.73    1.53
 -17  -1 -24   -0.95    1.02
 -17   1 -25    4.01    0.91
 -16  -8 -12   47.99    2.90
 -16  -6 -18   33.30    2.02
 -16  -2 -24    0.51    1.03
 -16   0 -25   -0.33    0.99
 -15  -9  -5   13.43    1.77
 -15  -9  -4    3.27    1.41
 -15  -9  -3    1.90    1.61
 -15  -7 -16   36.16    2.34
 -15  -1 -25   -0.39    0.94
 -14  -8 -13   42.11    2.33
 -14  -6 -19    2.71    1.88
 -14   0 -26    0.12    0.82
 -13  -3 -24   16.23    1.60
 -12  -8 -13   14.14    1.60
 -12  -4 -23    9.92    1.58
 -12  -2 -25    7.51    1.31
 -11  -1 -26   -0.40    1.38
 -10  -4 -23    7.37    1.34
  -9  -7 -16   45.13    2.15
  -9  -5 -21   19.09    1.81
 -30  -4   1    0.37    0.70
 -27  -5  -6   11.17    1.73
 -27  -3 -11    1.39    1.21
 -26  -6  -5   -0.23    1.54
 -26  -4 -11   13.47    1.53
 -25  -7  -1   34.68    2.24
 -24  -4 -14   14.40    1.89
 -24  -2 -17    3.90    1.05
 -23  -7  -7   19.91    1.80
 -22  -8   0   12.85    1.84
 -22  -8   1   12.66    1.80
 -21  -5 -16   -0.71    1.18
 -21  -3 -19    6.83    1.26
 -21  -1 -21   61.08    2.10
 -21   1 -22    1.46    0.99
 -20  -6 -15    6.29    1.48
 -20   2 -23    1.83    0.77
 -19  -7 -13    6.33    1.55
 -18  -8 -10    8.63    1.95
 -18  -4 -20    3.99    1.36
 -17  -7 -14    0.07    1.49
 -16  -8 -11   17.30    2.19
 -15  -7 -15   83.99    3.08
 -15  -5 -20    8.78    2.04
 -15  -3 -23   -1.48    1.20
 -14  -4 -22   16.97    1.87
 -12  -8 -12    1.87    1.11
 -12  -8 -11   34.68    1.95
 -11  -7 -16   25.64    2.05
 -11  -5 -21    1.72    1.42
 -11  -3 -24   -0.70    1.29
 -10  -2 -25   23.46    1.86
  -8  -4 -22    1.16    1.22
  -7  -3 -23    1.15    1.16
 -29  -3  -6    1.79    1.15
 -26  -6  -4    1.79    1.61
 -26  -2 -14    1.03    0.93
 -25  -5 -10   17.33    2.25
 -25  -3 -14    2.62    1.16
 -23  -7  -6    8.60    1.67
 -23  -5 -13   75.21    2.88
 -22  -4 -16    4.62    1.33
 -21  -7 -10    1.57    1.56
 -20  -6 -14    5.27    1.45
 -20  -4 -18    1.89    1.27
 -20   0 -22   64.61    1.98
 -19  -7 -12    4.80    1.71
 -19  -5 -17    6.91    1.43
 -19  -1 -22    2.33    1.37
 -18  -2 -22   -0.36    1.11
 -18   2 -24    0.88    0.91
 -16  -8 -10    3.25    1.75
 -16  -2 -23    0.65    1.05
 -14  -8 -11   -0.36    1.59
 -14  -8 -10   16.22    1.72
 -14  -6 -18   66.45    3.02
 -14  -2 -24    4.41    1.16
 -13  -7 -15  165.29    3.56
 -13  -3 -23    0.23    1.35
 -13  -1 -25    8.59    1.20
 -12  -8 -10   16.00    1.80
 -12  -6 -18   50.73    2.89
 -12  -4 -22    2.29    1.43
 -11  -7 -15   57.69    2.48
 -11  -5 -20   10.08    1.77
 -10  -6 -18   71.85    2.58
 -28  -2 -10    2.07    0.84
 -27  -5  -5    5.83    1.32
 -27  -3 -10    0.55    1.23
 -27  -1 -13    0.77    0.84
 -26  -6  -3    2.17    1.63
 -25  -5  -9  121.99    3.67
 -25  -1 -16   -0.43    1.04
 -24  -4 -13   11.57    1.91
 -24  -2 -16    5.86    1.39
 -23  -7  -5    1.15    1.54
 -23  -3 -16    3.34    1.26
 -22   0 -20  124.30    2.70
 -21  -5 -15   14.67    1.57
 -21  -3 -18    0.08    1.19
 -20  -8  -3    0.94    1.62
 -20  -8  -2    1.56    1.52
 -20  -8  -1    7.59    1.84
 -18  -8  -6   30.81    2.01
 -18  -6 -15    1.39    1.41
 -18   0 -23    2.19    1.20
 -17  -7 -13   18.08    1.77
 -17  -5 -18    0.14    1.67
 -17  -3 -21    0.56    1.33
 -17  -1 -23    2.09    1.15
 -15  -7 -14   92.81    3.12
 -15  -3 -22    1.85    1.17
 -15   1 -25    0.44    0.92
 -14  -6 -17   85.24    3.31
 -14  -4 -21   29.89    2.11
 -14   0 -25    0.10    0.87
 -13  -7 -14    3.97    1.86
 -12  -2 -24   12.44    1.53
 -11  -7 -14   31.50    1.86
 -11  -3 -23    2.29    1.47
 -11  -1 -25  227.64    3.80
 -10  -6 -17    7.41    1.89
  -9  -3 -23   21.40    1.73
  -8  -4 -21    0.15    1.21
  -8  -2 -24   11.87    1.55
 -29  -3  -5    0.94    1.06
 -28  -4  -5    1.75    1.26
 -27  -5  -4    6.37    1.63
 -26  -2 -13   -0.03    1.02
 -26   0 -15    1.01    0.89
 -23  -7  -3   13.00    2.00
 -23  -5 -12   17.21    2.80
 -22  -6 -10   57.69    2.86
 -22  -4 -15    0.48    1.37
 -22  -2 -18   19.23    1.65
 -21  -5 -14    2.17    1.51
 -21  -1 -20    2.28    1.40
 -21   1 -21   60.77    2.11
 -20  -6 -13    0.95    1.41
 -20  -4 -17    0.89    1.33
 -19  -5 -16    1.79    1.44
 -18  -8  -4    6.54    1.69
 -17  -7 -12    0.25    1.69
 -17   1 -24    0.48    0.89
 -16  -8  -7    0.70    1.70
 -16  -6 -16   39.61    1.90
 -16   0 -24    2.09    1.03
 -15  -7 -13   55.53    2.51
 -14  -2 -23    0.54    1.50
 -13  -5 -19   87.48    3.22
 -12  -6 -17  118.29    3.09
 -12  -4 -21   -0.41    1.46
 -11  -7 -13    8.97    1.55
 -10  -6 -16   60.45    2.51
 -10  -4 -21    1.06    1.68
  -9  -5 -19  110.18    2.86
 -30  -2  -4    0.18    1.07
 -29  -3  -4    0.21    1.08
 -28  -2  -9    2.13    1.10
 -27  -5  -3    0.86    1.47
 -27  -5  -2    0.17    1.77
 -27  -3  -9    2.48    1.15
 -27  -1 -12   -0.41    1.02
 -25  -1 -15    3.16    1.24
 -24  -6  -6   29.65    2.47
 -24  -4 -12   34.64    2.31
 -23  -7  -1   28.02    2.52
 -23  -7   1   10.05    1.93
 -23  -5 -11  230.94    4.68
 -23  -3 -15    8.90    1.61
 -21  -7  -6   -0.12    1.68
 -20   0 -21    0.36    1.43
 -20   2 -22    7.19    1.06
 -19  -7  -9    6.65    1.81
 -19  -3 -19    5.44    1.48
 -19  -1 -21    8.58    1.47
 -18  -8  -2   10.29    1.68
 -18  -8  -1    5.03    1.59
 -18  -8   1    3.31    1.54
 -18  -6 -14    7.06    1.47
 -18  -4 -18   19.27    1.95
 -18  -2 -21    1.40    1.11
 -17  -7 -11    3.58    1.88
 -17  -5 -17   22.85    2.02
 -16  -8  -6   13.19    1.51
 -16  -8  -5    4.78    1.66
 -16  -8  -4    1.56    1.67
 -16  -6 -15   27.26    2.38
 -16  -2 -22    0.79    1.37
 -15  -7 -12   19.38    2.06
 -15  -5 -18   43.21    2.92
 -14  -6 -16   50.48    3.00
 -13  -3 -22    9.80    1.65
 -13  -1 -24    5.63    1.37
 -12  -6 -16  236.25    4.84
 -12   0 -25   -0.30    1.32
 -11  -3 -22   21.29    1.72
  -9  -3 -22    2.92    1.38
  -8  -2 -23    0.37    1.26
 -30  -2  -3   -0.62    1.06
 -29  -1  -8    1.33    0.96
 -28  -4  -3    3.94    1.45
 -28   0 -11    0.92    0.83
 -26  -4  -8    9.23    1.83
 -26  -2 -12    3.22    1.23
 -25  -3 -12    2.69    1.64
 -24  -6  -5    2.47    1.70
 -24  -2 -15    5.64    1.41
 -24   2 -18    2.06    0.77
 -23  -1 -17   47.69    2.26
 -22  -6  -9   22.24    2.39
 -22  -2 -17    2.27    1.56
 -22   2 -20   10.97    1.12
 -21  -3 -17   10.44    1.58
 -21   3 -21    0.61    0.94
 -19  -5 -15    2.88    1.37
 -19   1 -22    0.90    1.19
 -18  -6 -13    5.21    1.62
 -18   2 -23    1.58    1.09
 -17  -7 -10    2.46    1.79
 -17  -1 -22    1.81    1.19
 -16  -8  -2    4.12    1.52
 -16  -6 -14   15.70    2.23
 -15  -7 -11    0.74    1.60
 -15  -3 -21    0.60    1.36
 -15  -1 -23    0.13    1.24
 -14   0 -24    5.62    1.08
 -13  -5 -18   22.91    2.22
 -12  -6 -15   70.55    2.92
 -12  -4 -20   28.74    2.18
 -12  -2 -23    5.76    1.50
 -11  -1 -24    0.05    1.89
 -10  -4 -20   49.94    2.29
 -10  -2 -23    5.80    1.66
 -29  -3  -2    0.08    1.46
 -28  -4  -2   -0.94    1.44
 -28  -2  -8    3.57    1.23
 -27  -5   1    1.73    1.54
 -27  -5   2    0.13    1.70
 -27  -5   3    5.60    1.75
 -27  -3  -8   -0.49    1.20
 -26   0 -14    7.34    1.15
 -25  -5  -6   32.23    2.71
 -24  -6  -4    7.79    1.90
 -23  -3 -14    0.24    1.30
 -23   3 -19    0.86    0.86
 -21  -7  -4   44.66    2.44
 -21  -7  -3    2.25    1.88
 -21  -5 -12    9.38    1.88
 -20  -6 -10    4.16    1.90
 -19  -5 -14   -0.35    1.44
 -19  -3 -18    5.53    1.70
 -18  -6 -12    2.95    1.53
 -18  -4 -17   12.27    1.91
 -18  -2 -20    2.90    1.38
 -18   0 -22    5.29    1.26
 -17  -5 -16    3.50    1.28
 -17   1 -23    2.74    1.10
 -16  -2 -21   20.63    1.55
 -16   0 -23    0.02    1.06
 -16   2 -24    0.24    0.83
 -15  -7 -10    4.45    1.86
 -14  -6 -14   69.40    2.94
 -14  -2 -22    7.43    1.53
 -13  -7 -10   13.52    1.68
 -13  -3 -21    0.85    1.52
 -11  -3 -21   44.51    2.24
  -9  -3 -21   11.00    1.64
 -30  -2  -1    3.13    1.43
 -29  -3  -1    4.46    1.45
 -29  -1  -7   -0.84    1.16
 -28  -4  -1    0.18    1.37
 -28  -4   0    0.85    1.81
 -28  -2  -7   -0.36    1.43
 -27  -3  -7   -0.26    1.31
 -27  -1 -11    0.41    1.05
 -27   1 -13    0.09    0.84
 -24  -4 -10   54.23    2.89
 -24  -2 -14   13.31    1.78
 -24   0 -16   78.53    2.66
 -23   1 -18    0.80    1.34
 -22  -4 -13    2.21    1.60
 -21  -7  -1    3.81    1.69
 -21  -7   0    0.75    1.62
 -21  -3 -16    2.75    1.44
 -21   1 -20    0.72    1.57
 -20  -4 -15    6.17    1.65
 -20  -2 -18   11.85    1.67
 -20   0 -20  143.33    3.23
 -20   2 -21   -0.91    1.32
 -19  -7  -6   24.32    2.06
 -19  -7  -5    3.03    1.63
 -19  -1 -20   11.96    1.68
 -19   3 -22    6.35    1.16
 -17  -7  -8   12.50    2.08
 -17  -5 -15   72.20    2.72
 -16  -6 -13   92.20    3.00
 -16  -4 -18    9.42    1.97
 -15  -7  -9   11.86    1.87
 -15  -5 -16   77.61    3.35
 -15  -3 -20   -0.03    1.56
 -12  -6 -14  354.30    5.29
 -12   0 -24  319.60    4.40
 -11  -5 -17  450.31    5.22
 -10  -4 -19   14.95    1.77
 -10  -2 -22   52.71    2.34
  -9  -1 -23  124.05    3.24
  -8  -2 -22    2.26    1.26
 -31  -1   0    1.14    1.20
 -30  -2   0    2.88    1.61
 -29  -3   0   -0.65    1.62
 -29  -1  -6    0.09    1.45
 -28   0 -10    1.95    1.05
 -26   0 -13    0.00    1.06
 -25  -5  -4    7.25    1.95
 -24  -6   1   15.35    2.03
 -24  -6   3    1.63    1.52
 -24   2 -17    3.88    1.08
 -23  -3 -13    6.95    1.50
 -23  -1 -16    4.65    1.83
 -22  -6  -6   -0.98    1.91
 -22  -6  -5    2.58    1.66
 -22  -4 -12   18.87    2.07
 -22  -2 -16   18.43    1.76
 -22   2 -19    4.28    1.58
 -21  -5 -11   56.18    2.60
 -19  -7  -4    1.93    1.91
 -19  -7  -3    1.20    1.64
 -19  -5 -13    3.12    1.49
 -19  -3 -17    2.81    1.70
 -19   1 -21   10.27    1.80
 -18  -6 -11   11.38    1.96
 -18  -4 -16   12.76    2.10
 -18   0 -21    3.28    1.58
 -17  -7  -6    5.84    1.68
 -17   3 -23    0.24    1.14
 -16  -6 -12    0.55    2.08
 -16  -4 -17    5.30    2.02
 -15  -1 -22   -0.22    1.32
 -14  -6 -13  113.75    3.54
 -14  -2 -21    2.76    1.53
 -14   0 -23    1.48    1.31
 -13  -5 -16   81.87    3.31
 -13  -3 -20    1.15    1.56
 -13   1 -24    4.31    1.23
  -9  -3 -20    6.92    1.42
 -31  -1   1    2.94    1.19
 -31  -1   2    0.45    1.34
 -30  -2   1    0.90    1.74
 -29  -3   1   12.83    1.85
 -29  -3   2    0.50    1.78
 -28  -4   3    2.11    1.49
 -28  -4   4    4.75    1.44
 -28  -2  -6    3.84    1.49
 -27  -1 -10   -0.56    1.18
 -27   1 -12   -0.20    0.93
 -26  -4  -5   18.39    2.22
 -26  -2 -10    9.78    1.53
 -25  -5  -3   11.95    2.16
 -25  -1 -13    1.39    1.36
 -25   1 -15    2.49    1.26
 -25   3 -16    0.46    0.94
 -24  -2 -13   -1.25    1.43
 -22  -6  -4    0.53    1.71
 -21  -5 -10   13.52    2.12
 -21  -3 -15    0.09    1.32
 -21   3 -20    1.04    0.91
 -20  -6  -8   -1.10    1.79
 -20  -4 -14    9.08    1.64
 -20  -2 -17   -1.59    1.82
 -20   4 -21    1.38    1.00
 -19  -7  -2   10.43    1.81
 -19  -7  -1   17.27    2.02
 -19  -1 -19   17.87    2.30
 -18  -6 -10   -0.21    1.72
 -18   2 -22    0.61    1.09
 -17  -7  -5   10.45    1.99
 -17  -7  -4    2.16    1.75
 -17   1 -22    1.22    1.19
 -16  -6 -11   37.08    2.47
 -16   0 -22    5.33    1.34
 -16   2 -23    1.15    1.17
 -15   1 -23   -0.99    1.06
 -14  -6 -12  106.89    2.95
 -13  -1 -22    1.19    1.71
 -12  -2 -21   22.80    1.88
 -11  -3 -20   14.94    1.97
 -10  -4 -18   54.63    2.42
 -31  -1   3    7.53    1.59
 -30  -2   2   14.23    1.85
 -30  -2   3   -1.89    1.69
 -29  -3   4    1.19    1.79
 -29   1  -8    0.90    1.03
 -26  -4  -4    4.90    1.71
 -26   2 -14    0.69    1.01
 -25  -5  -2    1.09    2.00
 -25  -5  -1   37.56    2.64
 -25  -3  -9   -0.97    1.82
 -24  -4  -8   46.65    3.16
 -24   0 -15    1.01    1.50
 -24   4 -17    0.97    1.01
 -23  -3 -12    7.83    1.74
 -23  -1 -15   16.38    1.94
 -23   3 -18    0.59    0.97
 -22  -6  -3   15.39    2.16
 -22  -6  -2    5.02    2.34
 -22  -4 -11    2.59    1.88
 -22  -2 -15    1.67    1.55
 -22   4 -19    0.63    0.89
 -21  -5  -9    7.42    2.21
 -21  -3 -14    0.97    1.46
 -21  -1 -17   49.29    2.38
 -21   1 -19   75.30    2.61
 -21   5 -20    1.18    0.93
 -18  -6  -9   -2.05    1.77
 -17  -7  -3    1.80    1.73
 -17  -7  -2    5.16    1.81
 -17  -5 -13   63.12    2.84
 -17  -1 -20    1.17    1.37
 -16  -6 -10    2.96    1.81
 -16  -4 -16   44.57    2.67
 -15  -5 -14   86.06    3.26
 -15  -1 -21    2.20    1.47
 -14  -6 -11    5.50    2.24
 -14  -4 -17    9.76    2.33
 -13  -5 -15  602.67    6.18
 -12   0 -23    1.07    1.85
 -11  -1 -22    8.34    1.88
 -10   0 -23    6.45    2.38
  -9  -1 -22   64.02    2.34
 -31  -1   4   -0.34    0.96
 -30  -2   5   -1.48    1.69
 -27  -3  -4    0.93    1.65
 -27  -1  -9    1.57    1.32
 -26  -4  -3    4.15    1.69
 -26  -2  -9    1.93    1.55
 -25  -5   1    7.57    2.03
 -25  -5   2    2.78    2.00
 -25  -3  -8    9.65    1.91
 -25  -1 -12    0.40    1.48
 -24  -2 -12    7.04    1.43
 -22  -6   0   16.26    1.84
 -22  -4 -10    6.69    1.84
 -22   2 -18   21.97    1.88
 -20  -6  -5   17.52    2.22
 -20   2 -20   10.77    1.62
 -19   1 -20   12.06    1.62
 -19   3 -21    1.67    1.19
 -18  -6  -8    2.76    1.78
 -18  -4 -14   10.29    1.70
 -18   0 -20   31.23    1.92
 -17  -3 -17   13.90    2.12
 -16  -2 -19   39.33    2.51
 -16   0 -21   -2.23    1.56
 -14  -6 -10   27.77    2.15
 -14   0 -22   29.46    2.01
 -13  -5 -14  140.85    3.91
 -13   1 -23   25.93    1.76
 -11  -3 -19   42.86    2.34
 -29   1  -7   -0.84    1.24
 -28   2 -10   -0.46    1.14
 -27  -3  -3    2.35    1.56
 -27  -1  -8    2.44    1.36
 -27   1 -11    0.75    1.16
 -27   3 -12    0.73    1.19
 -26  -4  -2   -2.05    1.79
 -26  -4  -1    0.44    2.18
 -26  -2  -8   -0.23    1.55
 -26   2 -13    0.68    1.10
 -25  -5   3    3.72    1.77
 -25  -5   4    0.43    1.64
 -24   0 -14   26.41    1.96
 -23  -5  -4    1.06    1.93
 -23  -3 -11    2.71    1.64
 -23  -1 -14    4.50    1.84
 -22  -2 -14    2.68    1.41
 -21  -5  -8    2.39    1.90
 -21  -3 -13   21.35    1.93
 -21   1 -18   13.65    2.03
 -20  -2 -16    2.93    1.61
 -19  -5 -10    5.97    2.05
 -18   2 -21    0.89    1.16
 -17  -5 -12   19.14    1.63
 -17   1 -21    1.96    1.28
 -17   3 -22    1.43    1.08
 -16  -6  -8   44.59    2.64
 -16  -4 -15   -0.26    1.99
 -16   2 -22    1.70    1.38
 -15  -5 -13  121.55    3.19
 -14   2 -23    0.09    1.06
 -13  -5 -13  858.19    8.15
 -12  -2 -20   18.84    1.99
 -12   0 -22  475.96    5.99
 -10  -2 -20    1.43    1.66
 -31   1  -1   -0.55    1.35
 -30   0  -2   29.65    2.54
 -29  -1  -3   20.21    1.95
 -28  -2  -3    4.06    1.74
 -27  -3  -2    2.70    2.07
 -26  -4   0    8.96    2.03
 -26   0 -11    0.00    1.43
 -25  -3  -7    0.75    1.88
 -24  -2 -11   -1.07    1.36
 -24   4 -16    2.09    1.20
 -23  -5  -3    5.97    2.02
 -23  -3 -10   21.83    2.12
 -23   3 -17    2.81    1.26
 -22  -4  -9    0.87    1.97
 -22   0 -16  113.61    3.28
 -21  -5  -7    4.70    1.99
 -21   3 -19    5.05    1.27
 -20  -6  -3    1.29    1.89
 -20  -6  -2   15.93    2.22
 -20  -4 -11   18.75    2.03
 -20   4 -20   -0.15    1.19
 -19  -5  -9    4.81    2.01
 -18  -6  -5    7.50    1.86
 -18  -4 -13    8.39    1.82
 -17  -3 -16    0.64    1.79
 -17  -1 -19    2.28    1.65
 -16  -6  -7   63.76    2.73
 -15  -5 -12   80.25    3.52
 -15  -3 -17    7.37    2.10
 -15  -1 -20   -1.08    1.55
 -11  -1 -21  142.31    3.34
 -10   0 -22  424.61    5.00
  -9  -1 -21   25.81    1.87
 -31   1   0    0.52    1.33
 -30   2  -5    3.38    1.11
 -29  -1  -2    1.88    2.10
 -29   1  -6    0.14    1.24
 -29   3  -8    0.13    1.06
 -28  -2  -2   12.43    2.01
 -28   2  -9    1.78    1.31
 -27  -3  -1   12.56    2.12
 -27  -1  -7    9.01    1.87
 -27   1 -10   -0.79    1.21
 -26  -2  -7    1.65    1.73
 -25  -3  -6   19.69    2.25
 -24  -2 -10    3.93    1.55
 -24   0 -13    0.61    1.56
 -23  -5  -2    0.34    1.92
 -23  -5  -1   10.54    2.08
 -23  -1 -13   -0.11    1.40
 -23   5 -17   -0.90    1.12
 -22  -4  -8    2.56    2.07
 -22  -2 -13    0.80    1.52
 -22   4 -18    0.16    0.98
 -22   6 -18    4.06    1.16
 -21  -3 -12   -0.21    1.84
 -21   5 -19    1.46    1.08
 -20  -6  -1   60.41    2.83
 -20  -2 -15   12.72    2.06
 -20   2 -19    4.59    1.47
 -19  -5  -8   14.70    2.23
 -19  -3 -14   10.36    2.08
 -19   1 -19   19.56    1.95
 -19   3 -20   -0.35    1.45
 -18  -6  -4   17.96    2.07
 -18   0 -19   11.45    2.01
 -18   4 -21    0.21    1.26
 -16  -4 -14   35.63    1.94
 -16   0 -20   31.25    2.14
 -15  -5 -11   90.48    2.91
 -14   0 -21    5.98    1.86
 -13  -1 -20    0.96    1.71
 -13   1 -22   -0.86    1.59
 -12  -4 -15   76.55    3.10
 -12  -2 -19   12.16    1.99
 -10  -2 -19   10.85    1.56
 -31   1   1    4.24    1.75
 -30   0  -1    1.14    2.23
 -30   2  -4    0.71    1.49
 -28  -2  -1    0.99    2.10
 -28   0  -6   23.14    2.08
 -27  -3   0    8.57    2.05
 -27   3 -11    0.27    1.29
 -26  -2  -6    2.98    1.76
 -26   0 -10    0.81    1.48
 -26   2 -12    4.03    1.37
 -25  -1 -10    2.19    1.46
 -24  -4  -4   -2.29    2.08
 -23  -3  -9    9.39    2.20
 -23   1 -15   16.67    2.08
 -22  -4  -7    5.35    2.08
 -22  -2 -12    8.36    1.79
 -22   0 -15    6.15    1.96
 -21  -3 -11   48.46    2.59
 -21  -1 -15    7.77    1.96
 -20  -2 -14    1.28    1.64
 -19  -5  -7   15.09    2.22
 -19  -3 -13   65.31    2.80
 -18  -6  -2    3.83    2.03
 -18  -4 -12    2.43    1.80
 -18   2 -20    3.21    1.37
 -17  -5  -9    2.32    1.86
 -17   1 -20    0.13    1.56
 -17   3 -21    0.36    1.56
 -16  -4 -13    8.82    2.06
 -16   4 -22    2.35    0.87
 -15  -3 -16    8.37    2.03
 -15   1 -21    1.93    1.52
 -15   3 -22    1.44    1.35
 -14  -4 -14   71.85    2.94
 -14  -2 -18    0.45    1.69
 -14   2 -22    6.91    1.46
 -12   0 -21    0.80    1.96
 -11  -1 -20   58.11    2.67
 -31   1   2   -0.48    1.76
 -30   0   0   55.63    3.02
 -29  -1   0    5.42    2.31
 -29   1  -5    1.02    1.46
 -29   3  -7   -0.62    1.20
 -28  -2   0   33.65    2.81
 -28   2  -8    2.55    1.34
 -27  -3   1    5.50    1.97
 -27  -3   2    1.85    1.93
 -27   1  -9    0.57    1.55
 -26  -2  -5    1.85    2.27
 -25   1 -12   -0.36    1.54
 -24  -4  -3   10.07    2.23
 -24  -2  -9    0.60    1.60
 -24   0 -12   -0.46    1.75
 -24   2 -14   11.95    1.63
 -23  -3  -8    5.62    2.44
 -23   3 -16    4.20    1.32
 -22  -4  -6    1.26    2.08
 -21  -5  -4   13.83    2.43
 -21  -5  -3  129.65    4.13
 -21   3 -18   -0.12    1.35
 -21   7 -18    0.44    1.19
 -20  -4  -9    9.41    2.17
 -20   4 -19    0.87    1.30
 -19  -1 -16    5.20    1.99
 -19   5 -20   -0.27    1.19
 -18  -4 -11    1.77    1.72
 -18   0 -18  109.80    3.31
 -16   2 -21   19.97    1.72
 -15  -5 -10   29.53    1.96
 -12  -2 -18    3.90    1.71
 -10   0 -21    2.32    1.82
 -31   1   3   10.52    2.04
 -30   0   1   -0.14    2.39
 -30   2  -3   -0.33    1.49
 -29  -1   1   30.31    2.86
 -29   1  -4    0.15    1.65
 -28  -2   2   28.88    3.06
 -28   0  -5   -0.14    2.12
 -28   4  -9    1.84    1.30
 -27  -3   4    2.20    2.14
 -27  -3   6    5.32    2.33
 -27  -1  -5   29.19    2.79
 -27   3 -10   -0.83    1.32
 -27   5 -11   12.17    1.40
 -26   0  -9   -0.46    1.58
 -26   2 -11    2.41    1.66
 -26   4 -12   13.34    1.89
 -25  -1  -9    0.98    1.49
 -25   3 -13    8.16    1.62
 -24  -4  -1   18.50    2.56
 -24  -2  -8   17.26    2.22
 -24   6 -15   -0.15    1.25
 -23  -3  -7    5.02    2.14
 -23   1 -14    4.92    1.78
 -23   5 -16    0.89    1.45
 -22   4 -17    2.73    1.39
 -22   6 -17    2.59    1.52
 -21  -3 -10    4.13    2.13
 -21   5 -18   -0.37    1.44
 -20  -4  -8    3.21    2.08
 -20  -2 -13   32.82    2.39
 -20   2 -18    9.15    1.83
 -20   6 -19    3.77    1.37
 -19   1 -18    4.86    1.80
 -19   3 -19    5.67    1.71
 -18  -4 -10    1.04    1.81
 -18  -2 -15   33.81    2.68
 -17  -5  -7   27.44    2.21
 -16  -4 -12    4.68    1.29
 -16  -2 -16    4.45    1.97
 -16   0 -19    0.25    1.62
 -15  -5  -9    3.43    1.64
 -15  -1 -18    3.03    1.63
 -13  -1 -19    0.74    1.83
 -11  -1 -19    1.49    1.70
 -31   1   4   -0.46    1.60
 -30   0   3    0.73    2.13
 -29  -1   2    5.43    2.33
 -29   3  -6   -0.21    1.31
 -28  -2   4    3.03    2.38
 -28   0  -4  135.31    4.09
 -28   2  -7   -1.20    1.44
 -27  -1  -4    1.28    2.25
 -27   1  -8    1.82    1.73
 -26   0  -8    3.52    1.79
 -26   6 -12    4.91    1.29
 -25  -3  -3    6.36    2.14
 -25  -1  -8    3.85    1.75
 -24  -4   0   35.41    3.08
 -24  -4   1    9.94    2.32
 -24   0 -11   -0.78    1.48
 -23  -1 -11   20.32    2.21
 -21   3 -17    8.71    2.01
 -19  -5  -4   16.37    2.43
 -19  -1 -15   15.00    2.30
 -18   2 -19   16.62    1.92
 -18   4 -20    4.11    1.40
 -17  -5  -6    1.26    1.98
 -17   1 -19    0.98    1.75
 -16  -4 -11    3.47    1.97
 -16   2 -20   10.23    2.06
 -16   4 -21    5.84    1.52
 -15  -3 -14    0.51    1.91
 -14   2 -21    4.36    1.55
 -12  -2 -17    2.54    1.83
 -12   0 -20  162.67    3.74
 -11   1 -21  134.97    3.25
 -10   0 -20   89.90    2.87
 -31   1   5    4.52    1.91
 -31   1   6   -0.43    2.00
 -31   1   7    1.83    1.84
 -30   0   4    3.66    1.95
 -30   4  -4    2.10    1.30
 -29  -1   4   -0.91    2.25
 -28  -2   5    1.99    2.16
 -28   4  -8   -0.57    1.30
 -27   5 -10   -0.03    1.72
 -26   2 -10    9.29    1.78
 -24  -4   3    9.20    2.20
 -24  -4   4    2.78    2.41
 -24  -2  -7    1.50    2.26
 -24   2 -13    1.87    1.70
 -23   1 -13   -0.15    1.75
 -22  -2 -10   30.45    2.62
 -22   0 -13    1.49    1.83
 -21  -1 -13    1.27    1.67
 -20  -4  -7    9.29    2.45
 -20  -2 -12   16.05    2.30
 -20   0 -15   -0.15    2.10
 -20   2 -17    1.04    1.62
 -20   4 -18    1.85    1.52
 -19  -5  -3   35.06    2.77
 -19   1 -17   27.52    2.32
 -18  -4  -9   10.93    2.16
 -18  -2 -14    3.73    2.09
 -16  -2 -15    5.42    2.10
 -16   0 -18   18.31    2.06
 -15   3 -21    0.44    1.40
 -14   0 -19    2.39    1.76
 -31   1   8    0.01    1.70
 -30   0   5    1.58    1.97
 -30   0   6    4.26    1.93
 -30   0   7   -2.28    2.35
 -29  -1   5    0.73    2.17
 -29  -1   6    3.17    2.04
 -29   3  -5    0.98    1.49
 -29   5  -6    2.22    1.28
 -28   2  -6    3.81    1.89
 -27   3  -9    2.49    1.61
 -26  -2  -2   13.06    2.77
 -26   0  -7   -0.14    2.31
 -26   4 -11   11.34    1.97
 -25  -3   0    5.25    2.48
 -25   1 -10    3.48    1.58
 -25   3 -12    4.24    1.79
 -24  -2  -6   14.66    2.51
 -24   0 -10   11.17    1.88
 -24   6 -14    1.36    1.33
 -23  -1 -10    4.80    2.10
 -23   7 -15    2.42    1.47
 -22  -2  -9    2.87    2.14
 -22   4 -16    4.15    1.62
 -21  -3  -8    6.67    2.42
 -21  -1 -12   14.06    2.00
 -21   1 -15    7.15    2.17
 -21   5 -17    1.24    1.77
 -21   7 -17   -1.01    1.52
 -20  -4  -6   23.10    2.93
 -20   6 -18    5.10    1.76
 -19  -1 -14   30.45    2.61
 -19   3 -18    6.45    1.57
 -18  -4  -8    0.34    2.18
 -18  -2 -13    1.33    2.07
 -17   1 -18    5.60    1.81
 -15   1 -19   18.18    2.00
 -13   1 -20    2.74    1.81
 -12   0 -19    0.38    2.00
 -12   2 -21   21.64    1.88
 -27   1  -6    4.35    2.17
 -26   2  -9    3.43    1.75
 -25  -3   1   46.65    3.34
 -25  -1  -6    1.44    2.42
 -24  -2  -5    0.01    2.31
 -24   2 -12    7.26    2.03
 -23  -1  -9   33.07    2.63
 -22   0 -12    3.34    1.79
 -22   6 -16    2.13    1.42
 -21   3 -16    1.42    1.60
 -20   0 -14   32.23    2.86
 -19  -5   0   45.15    3.59
 -18   4 -19   12.33    1.90
 -17  -1 -15   13.04    2.36
 -17   5 -20    2.16    1.40
 -16  -4  -9    6.30    2.02
 -16   0 -17   -0.62    1.90
 -16   2 -19   34.94    2.49
 -14   0 -18   -1.93    1.94
 -13  -1 -17   33.80    2.52
 -13   3 -21    1.81    1.50
 -11   1 -20   64.72    2.66
   3 -13  17   -0.98    1.61
   4 -12  17   33.32    2.70
   5 -11  17   -0.55    1.70
   6 -16  14    2.47    1.41
   7 -11  16   -0.65    1.82
   7  -9  16    2.22    1.59
   8 -16  13   -0.70    1.37
   9 -17  11    6.88    1.85
   9 -11  15   17.20    2.24
  10 -18   9    6.03    1.68
  11 -19   6    1.16    1.60
  12  -8  12    0.75    1.48
  13 -19   4   -0.85    1.42
  13 -15  10   41.53    2.52
  13 -11  12    3.29    1.61
  14 -18   5   11.87    1.75
  14 -16   8   -0.04    1.43
  14  -8  10   18.24    1.94
  15 -19   1    1.81    1.56
  15 -13   9    2.15    1.74
  16 -18   2    4.15    1.76
  17 -15   5    1.78    1.78
  17  -9   7   21.02    2.68
  18 -16   2    1.21    1.88
  18  -6   3    7.74    2.09
  20 -10   2    1.28    1.99
  20  -6  -1  191.78    4.66
  21 -11   0    0.91    1.89
  21  -9   0    1.47    1.54
   4 -14  16    1.38    1.90
   4 -10  17  107.89    2.90
   5 -17  13    2.15    1.34
   5 -15  15    3.46    1.51
   6 -18  11   15.15    1.92
   7 -17  12    8.87    1.61
   7 -15  14    3.89    1.49
   8 -18  10    1.09    1.33
   8 -12  15    5.52    2.21
   8 -10  15   14.21    1.88
   9 -15  13   -1.42    1.31
   9 -13  14   22.44    2.20
  10 -14  13   25.82    2.13
  10 -10  14    0.69    1.63
  11 -11  13    2.89    1.86
  11  -9  13    0.42    1.55
  12 -12  12    1.55    2.00
  13 -13  11    1.69    1.94
  13  -9  11   -0.02    1.42
  13  -7  10   16.15    1.77
  15 -11   9   56.99    2.88
  15  -9   9   13.13    2.00
  15  -7   8   38.18    2.32
  16 -16   5    2.51    1.65
  16 -14   7   52.82    2.60
  16 -12   8   39.10    2.56
  16 -10   8  182.87    4.83
  16  -8   7    2.60    1.87
  17  -7   5   13.15    2.20
  18 -12   5   11.36    2.30
  18 -10   5  136.18    4.35
  19 -15   1    3.23    1.96
  19  -9   3    1.40    2.06
  19  -7   2   10.37    1.81
  20  -6  -2   92.26    4.01
  21  -7  -3   42.01    2.96
   3 -11  17   48.71    2.35
   4 -16  14   -0.58    1.37
   6 -14  15    2.46    1.86
   6 -10  16    3.88    1.63
   7 -13  15    1.55    2.08
   7  -9  15   33.55    1.87
   8 -14  14    3.16    1.85
   9 -19   7    0.49    1.76
  10 -16  11    2.17    1.32
  10  -8  13   20.30    1.78
  12 -16   9    1.71    1.40
  12 -14  11    7.46    1.69
  12 -10  12    2.04    1.19
  12  -8  11   32.69    1.85
  13 -19   3    1.22    1.57
  13 -17   7    0.35    1.48
  13 -15   9    1.76    1.75
  14 -16   7    1.61    1.67
  14 -14   9   46.15    2.35
  14  -8   9   22.92    2.03
  15 -19   0   14.59    2.00
  15 -15   7    3.87    1.45
  16 -18   1    4.08    1.48
  17 -15   4   14.47    2.10
  17 -11   6  124.74    4.03
  17  -9   6   29.51    2.57
  18 -16   1   13.92    2.24
  18  -6   2   -0.15    2.20
  19  -7   1   26.99    2.52
  20  -8   0   25.53    2.65
  22 -10  -4   25.22    2.80
   3 -13  16   14.61    1.76
   5 -19   9    3.83    1.60
   5 -11  16   36.73    2.30
   6 -16  13    1.75    1.36
   7 -11  15    0.28    1.73
   8 -20   5   12.86    2.07
   8 -16  12    0.97    1.29
   9 -17  10   -0.94    1.53
   9 -15  12    5.17    1.49
  10 -18   8    2.26    1.46
  10 -10  13    3.33    1.62
  11 -19   5   -1.13    1.42
  11 -13  12   14.43    2.06
  13 -13  10    6.86    1.97
  13  -9  10   41.55    2.39
  15 -17   4    8.97    1.87
  15  -9   8    0.41    1.65
  15  -7   7   19.25    2.26
  16 -16   4    0.53    1.50
  16 -14   6   10.84    2.06
  16 -12   7   30.72    2.40
  16 -10   7  135.28    4.21
  16  -8   6   12.23    2.03
  17 -13   5   21.10    2.35
  17  -7   4    1.44    1.85
  18 -12   4   21.69    2.54
  18  -8   3   20.01    2.32
  18  -6   1   74.29    3.39
  20 -10   0    6.21    2.08
   5 -17  12   12.09    1.50
   5 -15  14   33.51    2.16
   5 -13  15    9.96    1.94
   6 -18  10    2.88    1.71
   6 -10  15   84.41    2.76
   7 -17  11   12.26    1.64
   7 -15  13    2.47    1.54
   8 -18   9    6.20    1.52
   8 -14  13    5.76    1.81
   8 -12  14   24.87    2.15
   8 -10  14    3.40    1.47
   9 -13  13    0.61    1.95
   9  -9  13    3.63    1.53
  10 -20   3    5.65    1.84
  10 -16  10    2.06    1.41
  11 -11  12    2.59    1.74
  12 -14  10    7.03    1.96
  12 -12  11    3.91    1.89
  12 -10  11    0.33    1.54
  13 -19   2    5.32    1.77
  13 -17   6    6.15    1.68
  13 -11  10    8.79    1.76
  14 -18   3   13.42    1.89
  14 -16   6    0.64    1.64
  14 -12   9   13.34    1.87
  14 -10   9   30.46    2.14
  15 -19  -1   -0.26    1.57
  15 -11   8   61.68    2.47
  17 -17   0    2.12    1.72
  17 -15   3    2.02    1.67
  17 -11   5   31.12    3.05
  17  -9   5   31.89    2.42
  19 -13   1   -1.33    1.89
  21  -9  -3   44.36    2.84
  22 -12  -6    5.57    1.99
   3 -11  16    9.59    1.70
   4 -16  13    0.86    1.15
   6 -14  14    1.21    2.07
   7 -13  14   77.92    3.20
   8 -16  11    2.52    1.40
   9 -19   6    4.51    1.76
  10 -18   7    5.36    1.42
  10 -12  12    9.10    2.09
  11 -13  11    7.36    2.07
  12 -18   5   13.58    1.74
  12 -16   8    3.35    1.37
  12  -8  10   16.76    1.68
  13 -15   8   10.45    1.82
  13 -13   9   11.39    1.73
  14  -8   8   16.33    1.84
  15 -17   3    0.80    1.96
  15 -13   7   24.30    2.38
  15  -9   7   10.68    2.07
  15  -7   6   44.10    2.43
  16 -14   5   42.84    2.44
  16 -12   6   19.97    2.25
  16 -10   6   73.60    3.56
  17 -13   4   49.59    2.76
  17  -7   3    0.96    2.03
  18  -8   2   16.58    2.22
  19 -11   1    4.05    1.96
  19  -9   1    8.05    2.09
  19  -7  -1   98.44    4.10
  20 -12  -1    1.22    1.69
  20 -10  -1   14.14    2.28
  20  -8  -2   49.88    2.99
  21 -11  -3   -0.81    1.84
  22 -12  -7    2.22    2.45
   3 -15  14  102.47    2.85
   3 -13  15    7.60    1.99
   4 -18  10    2.73    1.45
   4 -12  15   56.97    2.62
   5 -19   8    2.46    1.42
   5 -11  15   77.57    2.88
   6 -16  12    0.03    1.19
   7 -11  14   36.07    2.23
   8 -20   4   18.00    2.08
   8 -18   8    0.28    1.54
   8 -12  13   48.84    2.43
   9 -17   9   30.30    2.01
   9 -15  11    3.98    1.61
   9 -13  12    3.35    1.92
  10 -20   2   20.32    2.08
  10 -10  12    0.87    1.40
  11 -11  11    3.43    1.85
  11  -9  11    2.72    1.12
  12 -14   9    8.24    1.80
  12 -12  10    1.89    1.81
  12 -10  10    1.00    1.39
  13 -17   5    1.29    1.73
  13 -11   9   11.04    1.70
  13  -9   9    2.38    1.47
  14 -18   2    0.32    1.67
  14 -16   5   11.97    1.79
  14 -14   7   35.01    2.12
  14 -12   8    3.49    1.70
  14 -10   8   23.26    2.07
  15 -15   5    3.91    1.35
  15 -11   7    7.41    2.01
  17 -11   4   80.07    3.28
  18 -14   1    0.50    1.81
  20 -12  -2   -0.32    1.77
  21 -11  -4    1.58    2.15
  22 -12  -8    9.75    2.53
   4 -14  14    7.23    2.07
   5 -17  11    1.92    1.31
   5 -15  13   18.19    1.81
   5 -13  14   66.61    2.65
   6 -18   9    0.27    1.53
   6 -12  14   73.79    3.03
   6 -10  14   84.43    2.78
   7 -17  10    3.84    1.46
   7 -13  13    7.86    2.18
   9 -19   5    2.56    1.87
  10 -18   6    2.44    1.50
  11 -15   9    1.07    1.65
  12 -18   4    2.70    1.59
  12 -16   7   -0.51    1.43
  13 -15   7    4.40    1.57
  13 -13   8    8.10    1.56
  14  -8   7   32.48    2.08
  15 -13   6   52.63    2.69
  15  -9   6   31.56    2.18
  16 -14   4   14.97    1.89
  16 -12   5   88.18    3.21
  16 -10   5   77.44    3.14
  17 -13   3   11.04    2.25
  17  -7   2    7.81    1.98
  18  -8   1    7.75    2.13
  19 -11   0    1.11    2.09
  21 -15  -9    3.74    1.66
  21 -11  -5   16.52    2.53
  22 -14 -12    3.21    1.91
   3 -11  15   94.52    2.51
   4 -16  12    1.75    1.11
   6 -16  11    3.07    1.34
   7 -19   6   38.63    2.08
   7 -11  13    6.08    1.73
   8 -20   3   18.47    1.85
   8 -16  10   21.86    1.77
   9 -17   8    5.64    1.61
   9 -15  10   87.88    2.77
  10 -20   1   25.35    2.33
  10 -12  11    7.92    1.84
  10 -10  11    0.90    1.35
  11  -9  10   98.28    2.82
  12 -12   9    0.82    1.68
  13 -19   0    2.05    1.67
  13 -17   4   17.26    2.21
  14 -16   4    3.69    1.45
  14 -12   7   44.05    2.37
  14 -10   7   33.96    2.10
  15 -15   4    2.57    1.40
  15 -11   6  117.27    3.50
  16 -16   1    0.53    1.47
  19  -9  -1    6.39    1.98
  22 -14 -14    2.68    1.81
  22 -14 -13    2.36    1.68
  22 -12  -9    0.98    2.08
   3 -17  11    9.63    1.29
   3 -15  13    9.22    1.74
   4 -20   5   33.86    1.78
   4 -18   9    3.69    1.26
   5 -19   7    2.95    1.49
   5 -17  10    3.35    1.27
   5 -11  14  200.30    3.63
   6 -20   4   25.96    2.13
   6 -18   8    3.69    1.49
   7 -17   9    9.72    1.54
   7 -15  11   12.74    1.98
   8 -18   7    9.94    1.75
   8 -12  12    1.50    1.76
   9 -19   4   55.23    2.64
  11 -15   8   32.87    2.18
  11 -11  10   -0.62    1.26
  12 -18   3   10.52    1.78
  12 -16   6   -0.95    1.58
  12 -14   8   11.53    1.55
  12 -10   9    1.46    1.39
  13 -15   6    1.33    1.35
  14  -8   6   14.43    1.81
  15 -13   5   14.23    1.94
  15  -9   5   15.27    1.81
  16 -12   4    6.59    2.38
  16 -10   4    5.23    2.16
  17 -15   0   27.37    2.39
  17 -13   2   17.33    2.21
  18 -10   1   12.58    2.08
  18  -8   0   41.75    2.75
  19 -11  -1   22.63    2.15
  22 -12 -10   15.18    2.43
   5 -13  13   21.84    2.21
   6 -14  12   10.25    2.27
   6 -12  13   91.99    3.15
   8 -20   2   17.70    2.24
   8 -16   9   17.38    1.67
   9 -17   7   40.01    2.06
  10 -12  10   -1.42    1.68
  11 -13   9   24.85    2.13
  13 -17   3    2.97    1.97
  13 -13   7   27.74    1.89
  13  -9   7    2.97    1.40
  14 -16   3   13.38    1.71
  14 -14   5    1.61    1.39
  14 -12   6    7.83    1.79
  14 -10   6   19.24    1.92
  15 -17   0   11.96    1.90
  15 -15   3    1.05    1.26
  15 -11   5    9.51    1.97
  16 -16   0    3.62    1.64
  19  -9  -2    3.55    1.82
  20 -16 -11    1.92    1.88
  20 -10  -4    7.70    2.20
  21 -15 -13   -0.17    1.67
  22 -12 -12   15.55    2.94
  22 -12 -11   39.04    2.80
   2 -12  14    9.41    1.51
   3 -17  10    4.78    1.22
   4 -20   4   18.37    2.06
   4 -16  11   10.74    1.35
   5 -19   6   18.43    1.96
   6 -20   3   21.75    2.19
   6 -16  10   -0.10    1.37
   7 -17   8   12.20    1.66
   8 -18   6    3.60    1.97
   9 -19   3    6.61    2.17
   9 -15   9   13.74    2.48
  10 -10  10    3.50    1.33
  11 -19   1    3.36    1.97
  11 -17   5   18.15    1.90
  11 -11   9    7.34    1.52
  12 -18   2    3.63    1.81
  12 -16   5   -0.68    1.66
  12 -14   7    4.30    1.63
  12 -12   8    1.41    1.52
  13 -15   5    1.49    1.30
  13 -11   7    5.58    1.71
  15 -13   4   18.30    1.74
  15  -9   4    4.47    1.55
  16 -10   3   50.21    2.60
  17 -15  -1   12.18    2.13
  17  -9   1    0.66    1.51
  18 -18 -12    3.90    1.59
  18  -8  -1    2.18    1.79
  19  -9  -3    1.55    1.94
  20  -8  -6    1.61    1.64
  21 -15 -15   -3.14    1.80
  21 -15 -14    1.39    1.39
  21  -9  -8   -0.50    1.80
   2 -14  13  104.96    2.71
   3 -15  12   45.45    2.04
   4 -18   8    4.02    1.28
   4 -12  13   58.83    2.59
   5 -17   9    2.19    1.29
   5 -15  11   21.36    1.76
   6 -18   7   25.42    2.05
   7 -15  10  121.27    2.92
   8 -14  10   13.10    2.38
   8 -12  11    9.46    1.66
  11 -13   8    9.84    1.96
  13 -13   6    3.08    1.40
  14 -16   2    2.77    1.54
  14 -14   4    2.49    1.42
  14 -12   5   15.86    1.71
  15 -15   2    0.27    0.97
  15 -11   4   72.35    2.87
  16  -8   2    6.46    1.61
  17 -11   1   13.33    2.17
  18 -10  -1    3.77    1.72
  18  -8  -2   11.91    1.90
  19 -17 -13    1.44    2.06
  19 -11  -3   19.67    2.52
  20 -16 -14    0.56    1.87
  21 -15 -17    0.34    1.40
  21 -15 -16    2.24    1.32
  21 -13 -10   21.40    2.61
   3 -19   6   34.83    2.20
   4 -20   3   28.51    2.18
   4 -16  10    6.22    1.59
   4 -14  12   15.02    2.15
   5 -19   5    5.01    1.82
   5 -13  12   73.60    2.74
   6 -20   2   13.63    1.88
   6 -16   9    1.60    1.51
   6 -14  11  144.03    3.39
   7 -19   4   57.70    2.91
   8 -18   5   70.91    2.67
   8 -16   8   14.67    1.68
   9 -19   2   84.63    2.98
   9 -17   6   18.10    1.99
   9 -11  10    5.66    1.53
  10 -14   8    7.05    2.08
  10 -12   9   31.89    2.15
  10 -10   9    1.11    1.21
  11 -17   4    2.18    1.64
  11 -15   6   67.80    2.65
  11 -11   8    2.50    1.31
  12 -18   1    2.63    1.61
  12 -16   4    1.27    1.60
  12 -14   6    3.81    1.48
  12 -12   7   18.14    1.84
  12 -10   7   13.10    1.49
  13 -15   4    1.60    1.23
  13 -11   6   22.20    1.99
  13  -9   6    6.84    1.06
  14 -10   5   64.03    2.22
  15 -15   1   -1.12    1.33
  15 -13   3    2.55    1.42
  16 -12   2    4.03    1.50
  17  -9   0    2.29    1.71
  19 -17 -15    3.60    1.57
  19 -17 -14   31.43    2.32
  19  -9  -4    1.17    1.51
  20 -16 -17   12.11    1.82
  20 -16 -16    0.14    1.44
  20 -16 -15    8.62    1.71
  20 -14  -9    9.35    2.56
  20 -10  -6   33.08    2.45
  20  -8  -7    5.30    1.79
  21 -13 -11    7.65    2.54
   2 -12  13   28.88    1.92
   3 -17   9    3.11    1.33
   3 -15  11   10.66    1.69
   4 -18   7    2.01    1.35
   5 -17   8    1.01    1.22
   6 -18   6   11.87    1.82
   7 -17   7    3.73    1.66
   7 -15   9   12.35    1.86
   8 -14   9  161.54    3.50
  11 -13   7    2.10    1.59
  14 -14   3   39.48    2.24
  14 -12   4   27.93    1.91
  15 -11   3   10.96    1.91
  15  -9   3    3.87    1.27
  16 -14   0    3.12    1.91
  16 -12   1    3.15    1.70
  16  -8   1   -0.19    1.54
  17 -13  -1   47.81    2.88
  18 -10  -2   19.04    2.11
  19  -7  -6    5.41    1.89
   2 -16  10    6.08    1.55
   2 -14  12   47.45    2.02
   3 -19   5    7.01    1.96
   5 -15  10   19.53    1.70
   6 -20   1    4.48    1.60
   6 -12  11   33.76    2.24
   7 -19   3    5.18    2.00
   7 -13  10   29.13    2.11
   8 -18   4    8.93    2.14
   8 -16   7   41.86    2.06
   9 -11   9   28.69    1.72
  10 -16   5   48.78    2.50
  10 -14   7   66.96    2.49
  10 -12   8   26.60    2.08
  11 -17   3    4.98    1.67
  12 -16   3    1.62    1.52
  12 -14   5    2.11    1.49
  12 -12   6    9.65    1.74
  13 -15   3   -1.40    1.25
  13 -11   5   24.95    1.69
  13  -9   5    0.19    1.29
  14 -10   4   44.57    2.38
  15 -15   0    1.56    1.34
  17  -9  -1    0.69    1.57
  19  -9  -5    0.18    1.65
  20 -14 -11    1.27    2.10
  20 -14 -10    2.69    1.78
  21 -13 -14    5.02    1.95
  21 -13 -13    1.00    1.85
  21 -11 -11    6.67    2.32
   2 -18   7    6.78    1.41
   4 -16   9   14.98    1.36
   5 -13  11   41.60    2.31
   6 -16   8    5.17    1.42
   7 -17   6   46.97    2.36
   9 -13   8    1.12    1.56
  10 -10   8    3.04    1.22
  11 -15   5    9.44    2.00
  11 -11   7    2.95    1.30
  12 -10   6   29.41    1.77
  13 -13   4   38.46    2.15
  14 -14   2    5.88    1.89
  14 -12   3   11.43    1.75
  15 -11   2    4.45    1.81
  15  -9   2   50.83    2.40
  16 -12   0    7.98    1.92
  18  -8  -4    1.09    1.78
  19 -13  -7    2.90    1.68
  20 -14 -12   -2.19    2.15
  21 -13 -15    1.99    1.68
   3 -17   8   23.35    1.55
   3 -15  10    0.81    1.19
   4 -18   6    2.85    1.36
   5 -17   7    4.37    1.43
   5 -15   9    7.80    1.37
   7 -19   2   26.06    2.18
   7 -15   8   53.50    2.10
   7 -11  10  209.02    3.56
   8 -18   3   62.91    2.72
   8 -16   6    7.20    1.87
   8 -14   8    7.29    1.84
  10 -18   1   24.76    2.02
  10 -14   6    3.88    1.54
  10 -12   7   73.70    2.41
  11 -13   6   30.79    1.70
  12 -16   2    0.85    1.31
  12 -14   4    0.83    1.34
  12 -12   5   51.10    2.14
  13 -17  -1   -0.06    1.40
  13 -15   2    2.36    1.27
  13 -11   4    5.11    1.46
  14 -10   3  136.50    3.15
  20 -14 -13    0.62    1.71
  20 -12 -10   13.18    2.14
   2 -16   9   29.90    1.65
   2 -14  11    4.69    1.28
   3 -19   4   24.64    2.06
   4 -14  10   31.25    1.86
   5 -19   3    5.18    1.72
   6 -16   7    3.69    1.47
   6 -14   9   52.60    2.21
   7 -17   5    7.23    1.84
   7 -13   9   11.79    1.66
   9 -11   8   13.70    1.47
  11 -15   4   40.05    2.33
  11 -11   6    2.79    1.35
  12 -20 -10   13.46    1.63
  12 -10   5   48.20    1.94
  14 -14   1   72.97    2.87
  14 -12   2   53.90    2.29
  15 -19 -14   24.15    1.76
  15 -13   0   83.89    3.00
  15 -11   1   43.24    2.30
  18  -8  -5    6.16    1.81
  19  -9  -7   -0.70    1.69
  20 -14 -14    0.43    1.79
  20 -12 -11   24.93    2.96
   1 -15  10    0.98    0.92
   2 -20   1   -0.23    1.36
   3 -17   7    4.74    1.38
   4 -18   5    5.59    1.54
   4 -16   8    2.41    1.22
   5 -17   6    0.20    1.33
   7 -19   1    1.75    1.81
   7 -15   7    1.79    1.44
   8 -18   2    0.56    1.91
   8 -16   5   61.25    2.58
   9 -13   7   17.32    1.59
  10 -18   0    5.41    1.89
  11 -13   5   32.85    2.12
  12 -16   1    1.59    1.31
  12 -14   3   29.74    1.84
  12 -12   4    5.51    1.45
  14 -16  -2    1.38    1.66
  14 -10   2   91.40    2.83
  16 -14  -3   28.75    2.61
  17  -9  -3    1.43    1.59
  20 -14 -16   -0.50    1.83
  20 -14 -15    6.51    1.87
  20 -12 -12   26.70    2.81
   3 -19   3    6.40    1.80
   3 -15   9    2.86    1.30
   5 -19   2    6.12    1.89
   5 -15   8    2.68    1.24
   6 -14   8   25.60    1.81
   6 -12   9   31.44    1.95
   7 -17   4   49.83    2.29
   7 -13   8    3.47    1.25
   9 -15   5    7.49    1.83
   9 -11   7   26.88    1.65
  10 -16   3   36.10    2.38
  10 -14   5   -0.35    1.37
  10 -12   6   28.52    1.91
  11 -17   0    2.98    1.78
  11 -15   3    7.29    1.66
  11 -11   5   -0.34    1.13
  12 -10   4   26.27    1.70
  13 -13   2   52.82    2.48
  13 -11   3   59.16    2.09
  14 -12   1   37.57    2.12
  15 -15  -3    1.99    1.48
  15 -13  -1   19.26    2.38
  15 -11   0   19.50    1.96
  16 -12  -2    7.91    2.28
  17  -9  -4    0.47    1.52
  19 -15 -15    1.99    1.53
  20 -14 -19    5.25    1.75
  20 -14 -18    0.37    1.71
  20 -12 -13    7.78    1.92
   1 -17   7    2.87    1.37
   2 -20   0   -1.40    1.34
   2 -18   5   13.31    1.57
   2 -16   8    6.81    1.41
   2 -14  10    9.00    1.39
   3 -13  10    4.54    1.74
   4 -18   4    1.39    1.37
   4 -16   7    9.98    1.32
   4 -14   9    7.92    1.31
   5 -17   5    9.41    1.49
   5 -13   9   54.65    2.32
   6 -18   3   -0.73    1.54
   6 -16   6    1.02    1.41
   7 -15   6   15.57    1.54
   9 -13   6   19.23    1.65
  12 -14   2    2.85    1.42
  13 -19 -10    2.89    1.64
  16 -18 -17    8.21    1.70
  16 -18 -16    0.68    1.59
  17 -17 -15    1.48    1.56
  17 -17 -14   -0.20    1.52
  18 -16 -15    3.70    1.67
  19 -15 -21   -0.38    1.49
  19 -15 -18    0.38    1.76
  19 -15 -17    3.70    1.58
  19 -15 -16    1.57    1.68
  19 -11  -9    0.79    1.71
  20 -12 -14   22.35    2.20
   1 -15   9    1.26    1.00
   3 -19   2    0.18    1.72
   3 -17   6   56.56    2.24
   5 -19   1    2.34    1.59
   5 -15   7    2.25    1.22
   9 -15   4   33.26    2.05
  10 -20  -9    2.00    1.40
  10 -14   4    2.35    1.46
  10 -12   5   39.38    1.81
  11 -15   2    8.65    1.58
  13 -15  -1   -0.15    1.32
  13 -13   1   22.61    1.90
  13 -11   2    5.54    1.42
  14 -12   0   30.35    2.00
  15 -11  -1   11.23    1.82
  17 -17 -20   -0.38    1.33
  17 -17 -19    1.16    1.35
  17 -17 -18    1.93    1.50
  17 -17 -17    1.39    1.38
  17 -17 -16    1.89    1.60
  17  -9  -5    1.19    1.44
  18 -16 -21    0.66    1.30
  18 -16 -20    1.80    1.53
  18 -16 -19    4.40    1.75
  18 -16 -18    3.02    1.52
  18 -16 -17    2.08    1.57
  18 -16 -16    0.59    1.62
  19 -15 -20    0.76    1.37
  19 -15 -19    2.15    1.42
  19  -9 -10   12.57    1.72
   1 -17   6   25.75    1.85
   2 -20  -1   -0.12    1.35
   2 -18   4    5.40    1.64
   3 -15   8   11.53    1.30
   4 -20  -2    3.32    1.46
   4 -18   3    5.60    1.57
   6 -18   2    0.02    1.39
   6 -16   5   33.04    1.72
   6 -14   7    2.80    1.36
   7 -17   3    9.47    1.71
   7 -13   7   12.02    1.27
   9 -13   5   16.90    1.60
   9 -11   6    1.69    1.28
  10 -20 -10    5.39    1.51
  11 -13   3   51.45    2.21
  11 -11   4    4.10    1.11
  12 -14   1   35.83    2.06
  13 -19 -12   13.56    1.79
  14 -14  -2    4.79    1.77
  14 -10   0   52.64    2.45
  19  -9 -11    2.05    1.64
   1 -13  10  248.74    3.71
   2 -16   7   27.13    1.61
   3 -17   5    9.92    1.72
   3 -13   9    9.38    1.58
   4 -16   6    1.88    1.21
   4 -14   8   11.41    1.36
   5 -17   4    4.67    1.51
   5 -13   8   18.68    1.75
   7 -19  -2   21.54    2.18
   7 -15   5    4.25    1.50
   8 -12   6    1.89    1.31
   9 -15   3    1.90    1.56
  10 -14   3   46.97    2.10
  10 -12   4    8.13    1.32
  12 -16  -2    4.44    1.48
  12 -12   2    3.33    1.25
  13 -19 -14    8.17    1.76
  13 -19 -13   -0.40    1.63
  13 -15  -2   -1.74    1.45
  13 -13   0   13.39    1.60
  13 -11   1    9.36    1.47
  14 -12  -1   14.32    1.92
  16 -10  -4    2.14    1.55
   1 -15   8    3.19    1.07
   3 -15   7    0.93    1.08
   5 -15   6    9.07    1.32
   6 -16   4   12.10    1.54
   6 -14   6   20.87    1.53
   7 -17   2   13.61    2.03
  10 -16   0   20.45    2.14
  11 -13   2   24.20    1.74
  11 -11   3   10.60    1.29
  12 -14   0    4.72    1.68
  13 -19 -17   -1.39    1.18
  13 -19 -16    5.40    1.33
  13 -19 -15    0.49    1.49
  14 -14  -3    5.42    1.74
  14 -10  -1   53.50    2.10
  17 -15 -12   51.88    3.17
   1 -19   1    1.19    1.58
   1 -17   5    1.22    1.35
   2 -18   3   21.08    1.86
   2 -16   6    9.25    1.32
   2 -14   8   23.73    1.88
   3 -19   0   43.79    2.44
   3 -17   4   45.15    2.17
   4 -16   5    5.52    1.30
   4 -14   7   42.69    1.76
   5 -17   3    6.11    1.57
   5 -13   7    2.23    1.31
   6 -12   7   29.28    1.68
   8 -20  -9   17.93    2.05
   8 -14   4   15.37    1.64
   9 -15   2   29.37    1.89
  10 -20 -15    8.37    1.50
  10 -20 -14    1.85    1.53
  12 -12   1    0.49    1.03
  13 -13  -1    1.91    1.33
  13 -11   0    2.60    1.18
  14 -12  -2    2.90    1.46
  19 -13 -18    4.37    1.91
  19 -13 -17   -0.05    1.72
   0 -18   3   12.09    1.56
   3 -13   8   85.85    2.43
   5 -19  -2   30.97    2.46
   5 -15   5   17.40    1.45
   6 -16   3   46.44    2.18
   8 -20 -10    5.99    2.11
   8 -12   5    7.35    1.25
  10 -16  -1    1.60    1.68
  10 -12   3    5.01    1.22
  11 -15  -1    6.78    1.50
  11 -13   1    8.10    1.28
  11 -11   2    1.07    1.15
  12 -14  -1    6.01    1.50
  14 -18 -16    1.05    1.60
  15 -17 -13    2.15    1.89
  18 -14 -16    0.76    2.02
  19 -13 -20    2.37    1.51
   0 -16   6    5.65    1.22
   1 -19   0   12.69    1.94
   1 -15   7    2.65    0.99
   2 -18   2    8.49    1.76
   3 -19  -1   10.09    2.44
   3 -15   6   19.76    1.36
   4 -16   4    1.99    1.28
   5 -17   2    2.51    1.43
   6 -18  -1    0.45    1.48
   6 -14   5   14.11    1.35
   8 -20 -11   32.23    2.38
   8 -18  -3    8.40    1.98
   8 -16   1   59.84    2.68
   8 -14   3   53.90    2.02
   9 -15   1    1.13    1.75
   9 -13   3   11.16    1.44
  10 -14   1   48.58    2.13
  12 -12   0    2.08    1.22
  13 -11  -1    4.96    1.30
  14 -18 -20    1.51    1.32
  14 -12  -3    3.36    1.44
  15 -17 -23    0.64    1.58
  16 -10  -6   -0.16    1.66
  17 -15 -16    1.24    2.07
  17 -15 -15    1.17    1.80
  18 -14 -17    4.46    1.82
  18 -12 -13    3.75    2.00
   0 -18   2    4.12    1.85
   2 -16   5   17.87    1.37
   2 -14   7  211.34    3.26
   3 -17   3    0.45    1.63
   4 -14   6   14.50    1.52
   5 -13   6    5.59    1.46
   6 -16   2   24.46    2.07
   8 -12   4    3.22    1.17
  10 -16  -2    0.92    1.44
  10 -12   2    1.32    1.11
  11 -19 -14   14.57    1.85
  11 -15  -2   11.78    1.81
  11 -13   0    7.55    1.36
  13 -17 -10    2.87    1.86
  15 -17 -22    9.02    1.53
  15 -17 -21    2.40    1.56
  15 -17 -19    6.19    2.00
  15 -17 -17    9.14    2.13
  16 -16 -17   -0.16    1.67
  16 -10  -7    5.47    1.64
  17 -15 -18    1.25    2.17
  17 -15 -17    5.02    2.01
  18 -14 -22    0.62    1.66
  18 -14 -21    2.28    1.65
  18 -14 -20   -2.06    1.89
  18 -14 -19    1.61    1.57
  18 -12 -14    5.24    1.98
   1 -15   6    1.57    1.21
   2 -18   1   33.19    2.22
   3 -15   5    1.70    1.16
   5 -17   1    1.65    1.39
   5 -15   4   21.10    1.65
   6 -18  -2   -2.15    1.76
   6 -14   4    0.97    1.09
   8 -20 -15    3.52    1.58
   8 -20 -14    1.81    1.51
   9 -15   0   94.97    2.94
   9 -13   2   62.21    2.07
  10 -14   0    2.12    1.45
  11 -19 -17    0.48    1.55
  11 -19 -16    0.66    1.37
  12 -12  -1    8.16    1.37
  16 -16 -23   -2.25    1.35
  16 -16 -22    0.13    1.44
  16 -16 -21   -0.65    1.32
  16 -16 -20    1.59    1.57
  16 -16 -18    1.23    1.66
  17 -15 -23    1.73    1.58
  17 -15 -21    4.10    1.70
  17 -15 -19    6.46    1.97
  17 -13 -12   11.16    1.98
  18 -12 -15   -0.90    1.69
  -1 -19  -1    1.38    1.64
   0 -16   5    5.57    1.29
   0 -14   7   81.63    2.34
   1 -17   3    3.76    1.42
   2 -16   4   11.45    1.36
   3 -17   2    9.20    1.50
   4 -16   3    9.20    1.51
   4 -14   5   95.41    2.36
   6 -20 -11   18.16    2.34
   8 -20 -16    1.03    1.27
   8 -14   2   -0.07    1.05
  10 -12   1    2.96    1.12
  11 -19 -19    2.64    1.40
  11 -19 -18    3.05    1.28
  11 -13  -1    2.30    1.38
  13 -17 -12   15.72    2.37
  13 -17 -11    1.66    1.96
  13 -13  -4    2.25    1.54
  15 -11  -6    3.54    1.54
  16 -10  -8    6.49    1.70
  -1 -17   3    2.85    1.65
   0 -18   1   28.25    2.12
   2 -18   0    3.32    1.71
   4 -20  -9   29.73    2.64
   5 -17   0   10.63    1.74
   5 -15   3    6.72    1.46
   5 -13   5   69.89    2.02
   6 -16   1   24.38    1.93
   6 -14   3    2.31    1.26
   8 -12   3   34.11    1.67
   9 -19 -12   17.42    2.03
   9 -13   1    8.21    1.42
  10 -14  -1    4.22    1.42
  12 -18 -15    8.26    1.83
  12 -14  -4    0.96    1.59
  12 -12  -2   27.08    1.68
  13 -11  -3    2.40    1.55
  17 -13 -15   -0.22    2.10
  17 -13 -14    0.94    1.73
  -2 -20  -7   31.77    1.95
   0 -20  -7   21.17    2.31
   0 -16   4   18.87    1.54
   1 -17   2    8.14    1.53
   1 -15   5    7.13    1.12
   2 -16   3   19.16    1.76
   3 -17   1    4.49    1.60
   3 -15   4   10.15    1.27
   4 -20 -10   12.01    2.10
   4 -18  -2    2.21    1.76
   4 -16   2   12.12    1.59
   6 -20 -14    0.70    1.86
   6 -20 -13   23.19    2.28
   7 -19  -9    3.66    2.25
   8 -16  -2   28.20    2.28
   8 -14   1    1.06    1.35
  11 -13  -2    1.36    1.18
  12 -18 -18   -0.17    1.69
  12 -18 -17    3.62    1.63
  12 -18 -16    3.70    1.66
  13 -13  -5    8.36    1.75
  14 -12  -6    0.68    1.48
  17 -11 -13    1.33    1.59
  18 -12 -19    1.54    1.81
   0 -20  -8   16.74    2.46
   0 -18   0   19.11    2.10
   0 -14   6    4.21    1.41
   2 -20  -9   24.01    2.19
   2 -18  -1   39.21    2.52
   4 -20 -11   37.47    2.39
   4 -14   4   14.78    1.68
   5 -15   2   14.74    1.44
   5 -13   4   81.13    2.16
   6 -20 -17   17.43    1.76
   6 -20 -16    1.51    1.52
   6 -20 -15   34.73    2.21
   7 -19 -10   19.27    2.45
   7 -15   0  169.78    3.61
   9 -19 -15    1.74    1.45
   9 -15  -2  164.03    3.84
   9 -13   0   26.49    1.66
  10 -14  -2    2.31    1.53
  11 -15  -5   21.23    2.33
  12 -18 -20    4.39    1.51
  12 -18 -19   -1.20    1.43
  12 -12  -3   15.02    1.72
  13 -17 -25   -0.01    1.50
  17  -9 -13    2.86    1.75
  18 -12 -21    0.84    1.66
  -1 -17   2    5.87    1.59
  -1 -15   5    1.67    1.10
   0 -20  -9   16.57    2.13
   1 -17   1   12.83    1.70
   2 -20 -10   13.20    1.89
   2 -14   5  130.90    2.57
   3 -17   0    1.91    1.80
   3 -15   3    1.17    1.13
   4 -16   1   17.10    1.66
   7 -19 -11    0.40    1.96
   7 -13   2   47.31    1.95
   8 -16  -3    2.51    2.00
   8 -14   0    1.39    1.55
   9 -19 -21    0.20    1.27
   9 -19 -20    0.20    1.38
   9 -19 -19    3.06    1.27
   9 -19 -18    0.70    1.38
   9 -19 -17    4.56    1.52
   9 -19 -16    2.27    1.46
  10 -12  -1    6.25    1.26
  13 -17 -24   20.01    1.86
  13 -17 -23    4.09    1.49
  13 -17 -22    4.08    1.87
  14 -16 -26   -2.23    1.36
  15 -15 -27   -1.42    1.26
  15 -15 -15    4.67    2.02
  17 -13 -20    0.70    2.08
   0 -20 -10    2.63    1.69
   0 -16   3    1.15    1.27
   1 -15   4    2.95    1.09
   2 -20 -11   11.43    1.74
   2 -18  -2    6.80    2.00
   2 -16   2    3.83    1.39
   4 -14   3   65.39    1.99
   7 -19 -12    8.90    1.84
   7 -15  -1   11.48    2.30
   9 -13  -1    9.01    1.29
  14 -16 -25    2.99    1.45
  14 -16 -24    2.16    1.84
  15 -15 -26    1.13    1.33
  15 -13 -12   -1.10    1.72
  15 -11  -9    0.25    1.30
  16 -14 -26    0.44    1.56
  16 -14 -25    3.89    1.77
  17 -13 -23    6.08    2.03
  17 -13 -21    1.03    1.86
  -2 -20 -11   -0.77    0.96
  -2 -18  -1   33.76    2.14
  -1 -17   1    6.92    1.65
   0 -20 -11    5.47    1.40
   0 -18  -2    6.96    2.24
   0 -14   5   19.66    1.36
   1 -17   0   11.17    1.79
   2 -20 -13    0.79    1.24
   2 -20 -12    0.77    1.47
   2 -18  -3    8.12    1.93
   2 -14   4   14.06    1.45
   3 -17  -1   56.10    2.57
   4 -16   0    5.81    1.73
   5 -13   3   88.23    2.26
   7 -13   1   69.70    2.08
   8 -14  -1   91.41    2.75
  11 -17 -13    1.92    1.68
  11 -13  -4   23.54    1.80
  12 -16 -11   28.15    2.46
  14 -16 -23    1.03    1.69
  14 -16 -21    0.69    1.72
  14 -16 -20    1.09    1.44
  15 -15 -25    0.87    1.42
  15 -15 -24    2.80    1.81
  15 -15 -21    2.33    2.01
  15 -15 -19    2.89    2.07
  16 -14 -24    2.17    2.07
  16 -14 -22    1.48    2.29
  -1 -15   4   67.98    2.00
   0 -20 -13    0.04    1.52
   0 -20 -12    1.47    1.29
   0 -16   2    7.68    1.41
   1 -15   3    1.51    1.22
   2 -20 -16    0.73    1.24
   2 -20 -15    2.54    1.41
   2 -20 -14    1.39    1.28
   2 -16   1    7.71    1.48
   3 -15   2    1.81    1.17
   5 -15   0    7.78    1.43
   7 -19 -15    2.21    1.56
   7 -15  -2   85.39    2.94
   9 -13  -2    1.51    1.14
  10 -18 -23    0.89    1.36
  10 -18 -22    5.77    1.62
  10 -18 -21    0.11    1.85
  10 -18 -18    0.85    1.55
  10 -18 -17    1.82    1.63
  15 -13 -13    0.08    1.62
  -2 -18  -2    8.43    1.71
  -1 -17   0   10.60    1.84
   0 -20 -14    0.99    1.28
   0 -18  -3   14.98    1.98
   1 -17  -1    6.68    1.83
   3 -19  -9    3.70    2.58
   4 -16  -1    1.71    1.67
   4 -14   2   10.08    1.36
   5 -19 -12   30.96    2.41
   5 -13   2   95.72    2.18
   6 -16  -3    5.13    1.91
   7 -19 -21    0.31    1.23
   7 -19 -19    0.64    1.42
   7 -19 -18    0.66    1.48
   7 -19 -17    1.13    1.38
   7 -19 -16    1.60    1.48
   7 -13   0   25.39    1.53
   9 -15  -5    3.04    1.99
  10 -18 -20    5.25    1.63
  10 -18 -19    2.50    1.59
  10 -14  -5   98.91    3.86
  11 -17 -26   11.18    1.74
  12 -16 -28    1.70    1.55
  12 -16 -14   15.75    2.53
  12 -12  -6  108.10    3.00
  16 -10 -14    0.08    1.64
  -2 -18  -3   25.08    2.37
  -2 -16   2    4.13    1.56
  -1 -15   3   25.47    1.92
   0 -16   1    9.01    1.48
   0 -14   4   11.09    1.11
   2 -16   0    4.98    1.56
   2 -14   3    5.16    1.26
   3 -19 -10   58.19    3.06
   3 -15   1    3.65    1.48
   7 -15  -3   20.62    2.21
   9 -13  -3    2.27    1.20
  10 -12  -3   14.31    1.15
  11 -17 -25    1.82    1.62
  11 -17 -17    6.68    2.27
  13 -15 -29    3.35    1.44
  14 -14 -15    2.62    1.93
  15 -13 -15    1.51    1.98
  -1 -19  -8   24.09    2.52
  -1 -17  -1   13.83    1.90
   0 -18  -4    5.01    1.88
   1 -17  -2    5.46    1.86
   1 -15   2   57.42    2.11
   4 -16  -2   16.98    1.95
   5 -19 -15    3.12    1.70
   6 -14  -1    6.72    1.37
  10 -14  -6   16.09    2.19
  11 -17 -21    2.76    1.81
  11 -17 -20   -0.43    1.74
  11 -17 -19    5.03    2.10
  12 -16 -27    2.26    1.45
  12 -16 -26    1.53    1.79
  13 -15 -28    3.82    1.80
  14 -14 -29   -0.50    1.40
  14 -14 -16    1.16    1.93
  16 -10 -15   26.63    2.41
  -2 -18  -4    8.47    1.94
  -2 -16   1    0.13    1.39
   0 -18  -5    3.96    2.24
   1 -19 -10    8.57    1.99
   2 -16  -1    1.05    1.60
   2 -14   2   42.73    1.63
   3 -17  -4    2.23    1.95
   3 -15   0   61.66    2.27
   5 -19 -21    7.32    1.35
   5 -19 -19    8.00    1.63
   5 -19 -18    9.58    1.87
   5 -19 -17    0.20    1.61
   7 -15  -4   18.93    2.17
   8 -18 -24    0.77    1.57
   8 -18 -23    4.19    1.50
  10 -14  -7   23.79    2.19
  10 -12  -4   50.35    2.07
  11 -13  -7   24.50    2.33
  12 -16 -25   10.35    2.11
  12 -16 -24    2.65    2.31
  13 -15 -27    0.53    1.61
  13 -11  -9   42.33    2.36
  14 -14 -28    0.68    1.39
  15 -13 -27   -0.01    1.93
  16 -10 -16   11.45    2.19
  -1 -19 -10    1.85    1.97
  -1 -17  -2   10.06    1.74
  -1 -15   2  167.97    3.04
   0 -16   0    3.36    1.31
   0 -14   3   22.44    1.37
   1 -17  -3    4.80    1.92
   1 -15   1   27.62    1.88
   2 -18  -7   41.45    2.78
   4 -14   0   64.37    2.05
   6 -14  -2   42.78    1.95
   7 -17 -10   34.65    2.65
   7 -13  -2   -0.08    1.19
   8 -18 -22    0.27    1.46
   8 -18 -21    0.47    1.53
   8 -18 -20    1.12    1.58
  10 -16 -12    3.00    1.87
  10 -12  -5  165.44    3.27
  12 -16 -22    1.68    1.91
  12 -12  -8   53.89    2.51
  13 -15 -25    3.69    2.16
  13 -15 -19   -0.59    2.27
  14 -14 -27    0.45    1.78
  14 -14 -20    3.41    2.40
  14 -14 -19    6.94    2.02
  15 -13 -26    1.97    1.59
  15 -13 -25    9.92    2.11
  15 -13 -21   -1.30    1.93
  15 -13 -20   -1.00    2.07
  -5 -19 -13    0.38    0.91
  -5 -19 -12   -0.39    0.96
  -3 -17  -2    8.21    2.10
  -2 -18  -5   16.96    2.00
  -2 -16   0    3.06    1.83
  -1 -19 -11    0.75    1.88
   0 -18  -6   10.35    2.22
   2 -18  -8    6.33    2.62
   2 -16  -2    3.52    1.94
   3 -19 -20    0.69    1.35
   3 -19 -19   10.86    1.68
   3 -19 -18    7.94    2.14
   3 -19 -17   19.32    2.11
   3 -19 -16   23.02    2.35
   3 -19 -15    7.43    1.90
   6 -18 -14    6.03    2.04
   7 -17 -11    6.87    2.01
   8 -14  -5   13.35    1.91
   9 -17 -16    4.31    1.85
   9 -17 -15    5.77    1.87
   9 -15  -8   -0.55    1.20
   9 -13  -5   20.30    2.09
  10 -16 -14    1.60    1.80
  10 -16 -13   14.24    2.07
  10 -14  -8   15.60    2.13
  11 -15 -13    1.06    2.14
  11 -13  -8  102.03    2.95
  12 -12  -9  132.07    3.40
  13 -15 -24    9.75    2.56
  13 -15 -23    4.37    1.97
  13 -15 -22    7.32    2.11
  13 -15 -21    0.27    1.81
  13 -11 -10   43.78    2.40
  14 -14 -25    2.22    1.81
  14 -14 -24    2.60    1.86
  14 -14 -23    1.57    1.79
  14 -14 -22    1.91    1.99
  15 -13 -23    2.83    2.02
  15 -11 -16    0.42    1.64
  -3 -19 -12   12.60    2.20
  -3 -19 -11    9.49    1.70
  -2 -18  -6    3.52    1.73
  -1 -17  -3    3.80    1.90
  -1 -15   1   31.91    2.06
   0 -18  -7    1.47    1.79
   0 -14   2    9.41    1.49
   1 -19 -14    9.89    1.86
   1 -17  -4    1.06    1.82
   2 -14   1   81.29    2.20
   4 -14  -1   45.72    2.03
   6 -18 -24   -0.38    1.33
   6 -18 -16   15.42    2.17
[truncated: 2,590,424 more chars]
